# Supplementary material for: NatA engages in multi-factor complexes at the ribosomal polypeptide tunnel exit
Source: Nat Commun. 2026 Jan 23;17:884. doi: 10.1038/s41467-026-68787-5 (PMC12830823; doi:10.1038/s41467-026-68787-5)
Supplement: Supplementary file 4 — Source data [file 41467_2026_68787_MOESM4_ESM.xlsx]

## Sheet: Fig. 1a
NatA binding to NAC
Replicate	KD (nM)	KD Error	ka (1/Ms)	ka Error	kdis (1/s)	kdis Error	Full R2
1	107.9	1.151	363200	3701	0.03919	0.000124	0.9929
2	101	1.284	363200	4411	0.03667	0.000138	0.9891
NatE binding to NAC
Replicate	KD (nM)	KD Error	ka (1/Ms)	ka Error	kdis (1/s)	kdis Error	Full R2
1	177	2.23	273200	3275	0.04834	0.000188	0.992
2	140.8	1.947	370500	4869	0.05215	0.000226	0.9906
MAP1 binding to NAC
Replicate	KD (nM)	KD Error	ka (1/Ms)	ka Error	kdis (1/s)	kdis Error	Full R2
1	200.8	4.607	716700	15760	0.1439	0.000943	0.9927
2	191.7	4.317	676400	14580	0.1297	0.0008419	0.992
HypK binding to NatA
Replicate	KD (nM)	KD Error	ka (1/Ms)	ka Error	kdis (1/s)	kdis Error	Full R2
1	0.9341	0.008455	800100	2661	0.000747	6e-06	0.983
2	0.7652	0.009155	862200	3427	0.00066	7e-06	0.9743
Naa50 binding to NatA
Replicate	KD (nM)	KD Error	ka (1/Ms)	ka Error	kdis (1/s)	kdis Error	Full R2
1	22.37	0.2327	946700	9528	0.02118	5.6e-05	0.9883
2	24.96	0.2446	950400	9004	0.02373	5.9e-05	0.9907

## Sheet: Fig. 1b
Data Alignment: None
Data Alignment Step: 0
C:\Users\Labuser\Desktop\User\AG Sinning\MARIUS\Protein-Protein\NatAMap1\full_run	231106_001.frd	231106_002.frd	231106_003.frd	231106_004.frd	231106_005.frd
X Values	A1	B1	C1	D1	E1
0	0	0	0	0	0
0.2	-0.00131384	-0.00087238	0.00030382	0.00195593	-0.00362691
0.4	0.00165643	0.00193077	-0.00049273	-0.00057571	-0.00276454
0.6	2.169e-05	0.00018441	0.00094985	0.00256068	-0.00057796
0.8	0.00240594	0.00335575	0.00161782	0.0042708	0.00096904
1	0.00374545	0.00237673	-0.00422686	0.00108367	0.00175999
1.2	0.00245663	0.00544581	-0.00571108	0.00294688	0.00010708
1.4	0.00266377	0.00304604	0.00445767	-0.00134033	-0.00248369
1.6	0.00064458	0.00489126	0.00261058	0.00261398	0.00011997
1.8	0.00309797	0.00216647	0.0005792	0.00104988	-0.00060113
2	0.00478315	0.00598813	-0.0013492	0.00362744	-0.00399001
2.2	0.00574173	0.00442846	-0.00031381	0.00401256	-0.00092782
2.4	0.00322967	-0.0007954	0.00534608	0.00307481	-0.00117612
2.6	0.00075449	0.00301689	0.00235488	0.00487722	0.00155839
2.8	0.00383699	0.00336075	-0.00183558	0.00872374	0.00243422
3	0.00576611	0.00247436	-0.00024078	0.00200402	0.00444675
3.2	0.00684962	0.00240489	0.00373059	0.00545351	-7.74e-06
3.4	0.00538397	0.00073963	0.0029581	0.00752096	-0.00087553
3.6	0.00171497	0.00213015	0.00470369	0.00802171	0.00211511
3.8	0.00312081	0.00378591	0.00232617	0.00712469	-0.00299693
4	0.00518262	0.00222257	0.0040848	0.00776003	0.0004153
4.2	0.002074	0.00430488	0.00481209	0.00732693	0.00230547
4.4	0.00262412	0.00284619	0.00267222	0.00824126	0.00121528
4.6	0.00221183	0.00657241	0.00299078	0.00976786	0.00194102
4.8	0.0036535	0.00623036	0.00367373	0.00504202	0.00530988
5	0.00418543	0.00241986	0.00578646	0.00825286	0.00097016
5.2	0.005292	0.00316073	0.00259289	0.00742414	0.00095898
5.4	0.0027907	0.00552738	0.00212164	0.00509501	0.00112399
5.6	0.00487239	0.00521295	0.00526003	0.00526034	0.00258988
5.8	0.00186617	0.00340206	0.00282622	0.00485658	-0.00128355
6	0.00326814	0.00579986	0.00575562	0.00353411	0.00625848
6.2	0.00224525	0.00527528	0.00395755	0.00250248	0.00176811
6.4	-0.00019422	0.00292255	0.00452296	0.00616423	0.00057155
6.6	0.0008799	0.00625244	0.00450903	0.00823025	-0.00147034
6.8	0.00265646	0.00430833	0.00365319	0.00704549	0.00444083
7	0.00460453	0.00108825	0.00633422	0.00534723	0.00420449
7.2	0.00350325	0.00586964	0.00504767	0.00837572	-0.00016585
7.4	0.00381159	0.00467207	0.00505064	0.00758221	0.00242317
7.6	0.00500744	0.00607457	0.00891796	0.0075935	-0.00040481
7.8	0.00897542	0.00903307	0.00548456	0.00779844	-0.0018668
8	0.00601678	0.00656915	0.00468085	0.00982997	0.00034182
8.2	0.00543582	0.00999558	0.00756026	0.00428136	0.00303939
8.4	0.0039781	0.00481022	0.00685187	0.0111627	0.00298295
8.6	0.00593763	0.00256812	0.00946195	0.00652483	-0.00015202
8.8	0.00775802	0.00383992	0.00610939	0.00675749	0.00384463
9	0.00597101	0.00288188	0.00837897	0.00612363	0.00135793
9.2	0.00540906	0.00513509	0.00864596	0.008153	-0.00203976
9.4	0.00793135	0.00203393	0.00663535	0.00890238	0.00013154
9.6	0.00444034	0.00820639	0.00649932	0.00639128	0.00049095
9.8	0.00635309	0.00236832	0.00610067	0.00675179	0.00251851
10	0.00547839	0.0101373	0.00857407	0.00521811	-0.00018944
10.2	0.0061619	0.00622174	0.00587618	0.0102555	-0.00241784
10.4	0.00297555	0.00950739	0.0118584	0.00897513	0.00241888
10.6	0.00258766	0.0079242	0.00692501	0.00343904	0.00285249
10.8	0.00569006	0.00654149	0.00733439	0.00959434	0.00284122
11	0.00513257	0.00402291	0.00740686	0.00943827	0.00206913
11.2	0.0113001	0.00237092	0.00615984	0.00735002	-0.00038256
11.4	0.00675407	0.0073041	0.0115655	0.00612495	-0.00015307
11.6	0.00413307	0.00677146	0.00769004	0.0073348	0.00401721
11.8	0.00661514	0.0055539	0.00913479	0.01093	-0.00103224
12	0.00357649	0.00644796	0.00758654	0.00898862	-0.00076811
12.2	0.00933694	0.00458241	0.0128916	0.00961336	-0.00142978
12.4	0.0041699	0.00930627	0.00926972	0.0102615	-0.00022115
12.6	0.00507875	0.00811465	0.00997319	0.010365	-0.00097116
12.8	0.00697787	0.0105071	0.0068238	0.0142825	0.00421066
13	0.00263837	0.0069053	0.00934384	0.015678	0.00155555
13.2	0.00873265	0.0070882	0.0108588	0.011667	0.00026311
13.4	0.00652628	0.00790748	0.0127042	0.00838124	0.00077207
13.6	0.0037109	0.00984893	0.0096186	0.0106619	0.00084556
13.8	0.00546484	0.00985906	0.0134418	0.00779516	0.00174605
14	0.00822668	0.00917655	0.00854213	0.00884656	0.00322727
14.2	0.00748943	0.00722671	0.0108193	0.0139964	0.00357459
14.4	0.00972794	0.0137375	0.0117788	0.00741306	0.00260558
14.6	0.00586329	0.00700292	0.0138564	0.0119099	-0.00033331
14.8	0.00578639	0.00845837	0.0121946	0.00854454	-0.00080035
15	0.00834384	0.0085579	0.0111688	0.0094928	0.00215573
15.2	0.0111296	0.0106399	0.0104309	0.0118	-0.00303461
15.4	0.00830599	0.0106856	0.00887672	0.012641	0.00534186
15.6	0.00847755	0.00720526	0.0157321	0.015657	0.00302171
15.8	0.00796182	0.0140382	0.0127521	0.0151552	0.00171674
16	0.0106216	0.00812883	0.0100758	0.00957075	0.00192878
16.2	0.0066654	0.0128125	0.00718193	0.01473	-0.00031639
16.4	0.00432094	0.00962226	0.00988155	0.0124242	0.00095948
16.6	0.00630311	0.00432257	0.00595834	0.0116174	0.00259359
16.8	0.00456953	0.00929378	0.0110001	0.00769047	0.00426685
17	0.00682469	0.00667911	0.00987452	0.0135983	-0.00249833
17.2	0.0047378	0.0115856	0.0122654	0.0121385	-0.00064518
17.4	0.00826975	0.00825748	0.0155647	0.00917072	0.00389884
17.6	0.00951179	0.0116691	0.0126363	0.0103995	0.00035855
17.8	0.00550355	0.0110617	0.0119899	0.0131808	-0.00046572
18	0.00688386	0.0096822	0.0133662	0.0100766	0.00310962
18.2	0.00788479	0.010425	0.00911873	0.0102399	0.0018608
18.4	0.0115353	0.0130728	0.0111396	0.0101762	0.00049671
18.6	0.00397118	0.0103512	0.0111207	0.0112108	0.00058605
18.8	0.00651114	0.00688892	0.0103035	0.0108161	0.00245592
19	0.00702983	0.00900865	0.0140091	0.0104185	-0.00031568
19.2	0.00941211	0.0123117	0.0154504	0.00981584	-0.00077077
19.4	0.00868925	0.0127395	0.0157007	0.0108563	0.00404164
19.6	0.00560104	0.012103	0.0147727	0.0109326	0.00049844
19.8	0.00870757	0.012768	0.0147417	0.0100642	0.00158846
20	0.0101202	0.00910412	0.0108622	0.0109618	0.00186543
20.2	0.0088308	0.0112081	0.0110983	0.0142304	0.00201176
20.4	0.00572857	0.0126908	0.0141514	0.0118796	-0.00262809
20.6	0.0104361	0.0148393	0.0111714	0.00810658	0.00304564
20.8	0.00682893	0.00676996	0.0132486	0.0135745	0.00217948
21	0.0107302	0.0121446	0.010521	0.011391	0.00358898
21.2	0.00912654	0.0116927	0.0161548	0.0128585	0.00494531
21.4	0.00653386	0.013209	0.0138917	0.0129869	0.00204335
21.6	0.0119415	0.0125263	0.0140269	0.0126967	-0.00268682
21.8	0.00827379	0.0119674	0.0133305	0.00983389	0.00433779
22	0.00645408	0.00906588	0.0119097	0.0128457	0.00170181
22.2	0.00691809	0.0126399	0.0155093	0.0123114	0.00212319
22.4	0.00725475	0.0107441	0.013497	0.0160732	0.00300665
22.6	0.00888078	0.0116718	0.0164818	0.0126526	0.00034083
22.8	0.00561927	0.0122554	0.0159317	0.0142066	-0.00229346
23	0.00893021	0.0107215	0.0166201	0.0129642	0.00072194
23.2	0.00916863	0.0173871	0.0183053	0.0140551	0.00439512
23.4	0.00893329	0.0129665	0.015443	0.0129446	-0.0007811
23.6	0.0088725	0.0144132	0.0146352	0.0121026	0.00077783
23.8	0.00712953	0.00661512	0.0129914	0.014006	0.00332857
24	0.0103411	0.0130536	0.0144612	0.0154139	0.00374117
24.2	0.00739878	0.00988973	0.0141841	0.0151978	0.0029442
24.4	0.0118822	0.00779417	0.0147724	0.010732	0.00112786
24.6	0.00717305	0.0134469	0.0167839	0.0132956	0.00303416
24.8	0.0115967	0.0154917	0.0175049	0.0125728	-0.00023625
25	0.0110281	0.0143034	0.0142461	0.0152245	0.00580464
25.2	0.00418127	0.0129696	0.0145411	0.0147739	-0.00088073
25.4	0.0058183	0.0126098	0.013546	0.0116043	0.00463823
25.6	0.00691911	0.00735207	0.0152279	0.0159517	0.00428517
25.8	0.00780688	0.014063	0.0162665	0.0139216	-0.00054915
26	0.0107587	0.0123525	0.0164252	0.0122972	-0.00149889
26.2	0.00918525	0.0133972	0.014953	0.0132648	0.0047076
26.4	0.00568346	0.0156959	0.0188643	0.0134565	0.00353945
26.6	0.00975161	0.0102811	0.0161893	0.0128447	-0.0032294
26.8	0.00951764	0.0171151	0.0196106	0.0131646	0.00465296
27	0.00927941	0.0152883	0.0160303	0.0158679	0.00061012
27.2	0.00844916	0.0126409	0.0168105	0.0146596	0.00332139
27.4	0.00742624	0.0112053	0.0182623	0.0130966	0.00107748
27.6	0.00706795	0.0132874	0.018892	0.0135319	-0.00135784
27.8	0.00633684	0.0131992	0.0157633	0.0105878	0.00117911
28	0.00785647	0.0118409	0.0159179	0.0139382	0.00192813
28.2	0.00751427	0.0101	0.0183073	0.0134837	0.00080778
28.4	0.0109316	0.016554	0.0184326	0.0134057	0.00229987
28.6	0.0096209	0.0139826	0.0153341	0.0146551	0.00258509
28.8	0.0113306	0.0158348	0.0229715	0.0110105	0.00053082
29	0.00735752	0.0113971	0.0192478	0.0136159	0.00658656
29.2	0.00950803	0.013396	0.0142447	0.0128336	0.00297136
29.4	0.00943186	0.0152823	0.017328	0.012941	0.00549233
29.6	0.0128075	0.0140485	0.020986	0.0210099	0.00369504
29.8	0.0138712	0.00798188	0.0175032	0.0151358	0.00233548
30	0.00696156	0.0129345	0.0189175	0.0160216	-0.00067589
30.2	0.0101837	0.0164612	0.0151319	0.0194119	0.00517705
30.4	0.0145	0.0131296	0.0162536	0.0137377	8.789e-05
30.6	0.0133086	0.015541	0.0202086	0.0140091	0.00114984
30.8	0.010732	0.0130566	0.0217042	0.0171938	0.00608431
31	0.01054	0.0150393	0.018274	0.0140727	-8.255e-05
31.2	0.00866072	0.012035	0.0194409	0.0174808	0.00321036
31.4	0.00897869	0.0122436	0.022305	0.018853	0.00471329
31.6	0.0079939	0.0162488	0.0183075	0.0184807	0.00396603
31.8	0.0105703	0.0155938	0.019572	0.0146362	0.00191698
32	0.011379	0.0160178	0.0166739	0.013646	0.0009885
32.2	0.0105373	0.0123897	0.0170184	0.0126542	-0.00062539
32.4	0.00985548	0.0144093	0.0215809	0.0188396	0.00622891
32.6	0.0106973	0.00977361	0.0193467	0.0171107	0.00015911
32.8	0.0138664	0.012794	0.0187263	0.0180944	-0.00070138
33	0.00948921	0.0148706	0.0183527	0.0179013	0.00044553
33.2	0.0105801	0.0161619	0.0196959	0.0180674	0.00280721
33.4	0.00902721	0.0133089	0.0187746	0.0124115	0.00292878
33.6	0.0103229	0.0132504	0.0177971	0.018534	0.00396956
33.8	0.0127542	0.0164075	0.0211004	0.0134315	0.00223095
34	0.0108288	0.016491	0.0182935	0.0145133	-0.00033855
34.2	0.00623396	0.013349	0.0163059	0.0175752	0.00312744
34.4	0.00800942	0.0175078	0.0198141	0.0178417	0.00380639
34.6	0.0120059	0.0108064	0.0245163	0.0134466	0.00124965
34.8	0.0121469	0.0163408	0.0205123	0.0152362	0.00476424
35	0.0107215	0.0146777	0.0182363	0.0173908	0.00554363
35.2	0.00773414	0.0177069	0.019741	0.0162197	0.00027431
35.4	0.0126554	0.0141433	0.0198712	0.0146253	0.00362801
35.6	0.0128038	0.0165055	0.0194821	0.0138181	-0.00124433
35.8	0.0134589	0.0162621	0.0194603	0.0202851	-0.00050212
36	0.0126388	0.014676	0.0235482	0.0169482	0.00312912
36.2	0.0130581	0.0150629	0.0190474	0.0160055	0.0021754
36.4	0.00808806	0.0168894	0.0213011	0.0144827	0.00152236
36.6	0.0106253	0.0183996	0.0192613	0.0198881	0.00128958
36.8	0.0119222	0.0210807	0.0208452	0.0135245	0.00302742
37	0.00876778	0.0149982	0.0190895	0.017885	0.0036886
37.2	0.00842948	0.0184728	0.0203377	0.0149307	0.00384413
37.4	0.012206	0.0149604	0.0222814	0.0167902	0.00263118
37.6	0.0123121	0.0151997	0.0238745	0.0176701	0.00415451
37.8	0.00978002	0.0152325	0.0185647	0.0186937	-0.00180492
38	0.0113649	0.0116989	0.0214918	0.0137603	0.00389658
38.2	0.0113474	0.0150422	0.0251515	0.0172647	0.00294698
38.4	0.00989852	0.0140569	0.020477	0.0190078	0.00115268
38.6	0.0117342	0.0132381	0.0196627	0.0162463	0.00202547
38.8	0.011816	0.0151447	0.02213	0.0213606	-0.00050458
39	0.0144144	0.0145472	0.0215976	0.0172451	-0.00010129
39.2	0.0134196	0.0180531	0.0214846	0.0172746	0.00374033
39.4	0.0119276	0.0166988	0.0230242	0.0179288	0.00317173
39.6	0.0077108	0.0138612	0.021303	0.0167153	0.00472144
39.8	0.011523	0.0153939	0.0215168	0.0170928	0.00367042
40	0.00954046	0.0127964	0.0235436	0.0157328	0.00051162
40.2	0.0119301	0.0180549	0.0266379	0.0177254	0.0004621
40.4	0.0111186	0.0158869	0.0229957	0.0164889	0.00285893
40.6	0.0115295	0.0162942	0.0235936	0.0207904	0.00589788
40.8	0.00872513	0.0169926	0.0232156	0.0189538	0.0041302
41	0.0116761	0.0108543	0.0231266	0.0193505	0.0012212
41.2	0.00786467	0.0219487	0.0231665	0.0206722	0.00192898
41.4	0.00802643	0.016573	0.0206213	0.0166612	0.0005142
41.6	0.00787155	0.0160088	0.0245032	0.0196884	0.00568377
41.8	0.0133304	0.0186942	0.0219587	0.014321	0.00565885
42	0.0089452	0.0181424	0.0222061	0.0186332	0.00373171
42.2	0.00786295	0.0120247	0.021219	0.0179681	0.00534839
42.4	0.0121347	0.0140091	0.0229934	0.0162038	0.00377336
42.6	0.0061063	0.0165103	0.0250771	0.0197214	0.00113397
42.8	0.00957193	0.0174762	0.0243269	0.0169649	0.00264908
43	0.0106825	0.0209654	0.026919	0.0210805	0.00225933
43.2	0.0135179	0.0144683	0.0248412	0.0198021	0.00284037
43.4	0.00838151	0.0159808	0.0227146	0.0191198	0.00045796
43.6	0.00926767	0.0186213	0.0231307	0.0143823	0.0026554
43.8	0.0125989	0.0169055	0.0240018	0.0202451	0.001371
44	0.00979602	0.0132893	0.0255834	0.0177433	0.00764523
44.2	0.0141035	0.0195408	0.0228826	0.0175688	0.00793958
44.4	0.0144101	0.01636	0.0216757	0.0170888	0.00089089
44.6	0.0113346	0.0154969	0.0247844	0.0207283	0.00299139
44.8	0.0107143	0.0170398	0.023868	0.0166764	0.00271391
45	0.0139527	0.0180831	0.0213287	0.0169766	0.00166789
45.2	0.00919897	0.0165908	0.0241491	0.0219351	0.0030003
45.4	0.01016	0.0199271	0.0258377	0.0188684	0.00604526
45.6	0.00910226	0.0154816	0.025831	0.0174634	0.00521633
45.8	0.00843219	0.0165883	0.0232137	0.0210809	-0.00049605
46	0.0109024	0.0181224	0.0252617	0.0207829	0.00220293
46.2	0.0122711	0.0178185	0.0256539	0.0195736	0.00469444
46.4	0.0104508	0.019804	0.0266285	0.0145251	0.00181966
46.6	0.0058928	0.0155163	0.0219364	0.0181435	0.00058645
46.8	0.0121027	0.0179294	0.0278038	0.0162149	0.00259355
47	0.0051856	0.0167872	0.0217797	0.0144136	3.2e-05
47.2	0.0120316	0.017224	0.0254336	0.0144897	0.00264141
47.4	0.0138986	0.0180032	0.0237568	0.0169654	0.0018421
47.6	0.0113702	0.0216965	0.0225801	0.0181303	0.00127122
47.8	0.0164824	0.0195582	0.02484	0.0165791	0.00033058
48	0.0100034	0.0204736	0.0223045	0.0206531	0.00516144
48.2	0.0069025	0.0133753	0.0256077	0.0225731	0.00439375
48.4	0.0150637	0.0167355	0.0222641	0.0206524	0.0034994
48.6	0.0133812	0.0140565	0.024519	0.0215033	0.00268434
48.8	0.0104224	0.0198665	0.0225075	0.017062	0.00428755
49	0.00956355	0.0173171	0.0211805	0.0149875	0.0050531
49.2	0.0114971	0.0147759	0.023425	0.0203686	0.00754692
49.4	0.0148396	0.0162148	0.0278704	0.0167915	0.00435869
49.6	0.0118086	0.01748	0.0257088	0.0188884	0.00627484
49.8	0.0125156	0.0138494	0.0235462	0.0224167	0.00892222
50	0.0105517	0.0156056	0.0237647	0.0238207	0.00241745
50.2	0.013237	0.0172237	0.0234329	0.0181423	0.00249716
50.4	0.0126318	0.0205333	0.0227771	0.014442	0.00418031
50.6	0.0128396	0.0154967	0.0228762	0.0192428	0.00450798
50.8	0.0105267	0.0156661	0.0237485	0.0221584	0.00431096
51	0.00912187	0.0184652	0.0216625	0.0183581	0.00472188
51.2	0.0117839	0.0205306	0.0247113	0.0178561	0.00639514
51.4	0.00800439	0.0201331	0.0237231	0.0214187	0.00132315
51.6	0.0119131	0.0205965	0.0256446	0.0185108	0.00438946
51.8	0.0144398	0.0192671	0.0174061	0.0197451	0.00183059
52	0.0114187	0.0177129	0.0233461	0.0218579	0.00088806
52.2	0.0107796	0.0147293	0.0283037	0.0147906	0.00291702
52.4	0.0115557	0.0186575	0.0259397	0.0199518	0.00039472
52.6	0.0113245	0.0167999	0.0249803	0.020775	0.00404356
52.8	0.0121173	0.0183577	0.0245766	0.0191036	0.00342866
53	0.013307	0.019588	0.0235565	0.0213506	0.00303686
53.2	0.0135384	0.0192542	0.0289168	0.0156569	0.00232945
53.4	0.0106136	0.018165	0.025693	0.021209	0.00212526
53.6	0.0124422	0.0178152	0.0242553	0.0183436	0.0050615
53.8	0.0126803	0.0184201	0.0280071	0.016568	0.00351286
54	0.012744	0.0163211	0.0257414	0.0209598	0.00427218
54.2	0.0131039	0.0159875	0.0232709	0.0243215	0.00419922
54.4	0.0144774	0.0186788	0.0257615	0.0150072	0.00376097
54.6	0.014458	0.0171073	0.0233974	0.0214398	0.00618068
54.8	0.0144459	0.0183786	0.0249012	0.0208361	0.005381
55	0.0127363	0.0162498	0.0318991	0.0207471	0.00990303
55.2	0.0135356	0.0209083	0.0258458	0.0189646	0.0062584
55.4	0.0149245	0.0187204	0.0275236	0.0217028	0.00158494
55.6	0.0136075	0.021211	0.0217664	0.0214586	0.00393613
55.8	0.0119291	0.0171033	0.0277139	0.0227076	0.00182383
56	0.0119849	0.01878	0.024581	0.0179722	0.00516598
56.2	0.0113236	0.0200308	0.0280644	0.0178759	0.00287675
56.4	0.00990529	0.0196975	0.0203972	0.0199277	0.00219153
56.6	0.0114202	0.0172898	0.0268077	0.0209176	0.00035908
56.8	0.0110268	0.0206853	0.0240993	0.0238842	0.00471692
57	0.00935495	0.0220639	0.0278317	0.0199961	0.00098835
57.2	0.0124692	0.0190478	0.0236413	0.0177512	0.00148027
57.4	0.0113304	0.0169338	0.0257949	0.0195011	0.00199129
57.6	0.0119122	0.015316	0.0262826	0.0172338	0.00314174
57.8	0.0123127	0.0190775	0.0258065	0.0209229	0.00328095
58	0.0158843	0.0205972	0.0257587	0.0205271	-0.00173831
58.2	0.0177177	0.0173144	0.025914	0.0157432	0.00529759
58.4	0.00997226	0.0220557	0.0286876	0.01825	0.00270911
58.6	0.0126534	0.0190499	0.0256212	0.0233289	0.00136617
58.8	0.0140249	0.0193295	0.0250153	0.0173176	0.00428016
59	0.00988898	0.0193094	0.0245903	0.0207519	0.00044729
59.2	0.0148434	0.0153167	0.0291252	0.0195603	0.00425318
59.4	0.0106493	0.0189912	0.0279165	0.0205066	0.00396123
59.6	0.0134874	0.0184352	0.0256885	0.0225006	0.00315144
59.8	0.0119455	0.0187859	0.0269936	0.0183161	0.00448368
60	0.00345513	0.0161985	0.0233716	0.0134713	-0.00381552
60.2	0.0066816	0.0143747	0.0194978	0.0153617	-0.00042083
60.4	0.0114279	0.0190756	0.022686	0.0138449	0.00381241
60.6	0.0111398	0.0214951	0.0214758	0.0089521	0.00837365
60.8	0.0173656	0.0262494	0.020565	0.012656	0.00660023
61	0.0166562	0.0227715	0.0225535	0.0122938	0.00982346
61.2	0.0225792	0.0350663	0.0267301	0.015227	0.0161414
61.4	0.0239443	0.0348731	0.0245978	0.014878	0.0174978
61.6	0.0273838	0.0379301	0.0258822	0.013516	0.0166875
61.8	0.0292735	0.0371722	0.0223329	0.0146511	0.0224259
62	0.0321487	0.0391822	0.0254917	0.0123859	0.0275615
62.2	0.0363637	0.0457898	0.026113	0.0141994	0.028177
62.4	0.0405864	0.0487873	0.0232116	0.0165294	0.0320532
62.6	0.039673	0.0472303	0.0222438	0.0135287	0.0351037
62.8	0.0415935	0.0529093	0.0227512	0.0170245	0.0331124
63	0.0466548	0.060245	0.0207122	0.0162547	0.0409248
63.2	0.0509396	0.0637229	0.0242981	0.0173585	0.0442226
63.4	0.0488913	0.0615359	0.0233262	0.0128942	0.0438154
63.6	0.056798	0.0634562	0.0198124	0.0149446	0.0480547
63.8	0.0565115	0.0709044	0.0245525	0.0132557	0.0504316
64	0.0595322	0.0679943	0.0274908	0.0116237	0.0553666
64.2	0.0644042	0.073704	0.0258428	0.0130913	0.0572495
64.4	0.0663713	0.0735594	0.0226017	0.0165186	0.0592383
64.6	0.0713998	0.0749099	0.0222467	0.015948	0.0639481
64.8	0.0720557	0.0833883	0.022037	0.0140318	0.0656533
65	0.0774751	0.0878065	0.0276225	0.0146919	0.0704832
65.2	0.0751075	0.0879765	0.0232177	0.0200509	0.0717913
65.4	0.0799755	0.0881126	0.0270571	0.0142806	0.0774662
65.6	0.0894056	0.0922311	0.0228477	0.0129996	0.0756651
65.8	0.0894267	0.0968216	0.0267922	0.0152059	0.081913
66	0.0879635	0.0974681	0.0262503	0.0194969	0.0851898
66.2	0.0940311	0.101846	0.0238144	0.0142268	0.0840465
66.4	0.0911184	0.101214	0.0274182	0.0119735	0.0890972
66.6	0.0988892	0.111076	0.0198061	0.0110996	0.0913226
66.8	0.101812	0.108162	0.0260428	0.0145171	0.0974288
67	0.106823	0.112788	0.0216016	0.015332	0.1014
67.2	0.107694	0.115406	0.0231582	0.0149906	0.101577
67.4	0.111334	0.116379	0.0269185	0.0168854	0.100645
67.6	0.114322	0.120332	0.0274762	0.0152436	0.105648
67.8	0.116387	0.127221	0.0220601	0.0157553	0.110989
68	0.122474	0.121809	0.0299745	0.0161713	0.116518
68.2	0.125893	0.129855	0.0271787	0.0128276	0.113882
68.4	0.126217	0.131452	0.0216691	0.0129141	0.117546
68.6	0.126712	0.13396	0.0281617	0.0144286	0.120571
68.8	0.13118	0.13796	0.0276499	0.0135978	0.124841
69	0.136015	0.142995	0.0273959	0.0114178	0.124965
69.2	0.138342	0.140213	0.0247899	0.0114503	0.131385
69.4	0.137425	0.149152	0.0291939	0.0180221	0.1303
69.6	0.144925	0.148688	0.0227357	0.0120426	0.132681
69.8	0.15024	0.152378	0.0235417	0.0119553	0.137718
70	0.152497	0.155656	0.0262823	0.0135068	0.140567
70.2	0.155027	0.157943	0.0243558	0.0141843	0.146205
70.4	0.155182	0.16021	0.0255819	0.0153764	0.147927
70.6	0.161467	0.163608	0.0262116	0.0173439	0.146394
70.8	0.161674	0.166394	0.0269098	0.0145575	0.151555
71	0.16686	0.168726	0.0271387	0.0157549	0.156857
71.2	0.168436	0.171242	0.024215	0.0141531	0.154814
71.4	0.171038	0.171746	0.0253209	0.0162495	0.164279
71.6	0.17302	0.179533	0.026242	0.0120686	0.163084
71.8	0.175525	0.18163	0.0260159	0.0121382	0.169346
72	0.182114	0.183362	0.0266008	0.0150724	0.171606
72.2	0.17956	0.190794	0.0218628	0.0159379	0.170404
72.4	0.187762	0.190971	0.0305211	0.0102819	0.173422
72.6	0.188336	0.193116	0.0241483	0.0143456	0.177927
72.8	0.191792	0.195321	0.0254161	0.0161769	0.184099
73	0.194072	0.198879	0.0254816	0.0143361	0.181331
73.2	0.196827	0.201281	0.0251201	0.00853758	0.189048
73.4	0.199827	0.198972	0.02491	0.0131354	0.189136
73.6	0.20609	0.2085	0.0271351	0.0134281	0.193364
73.8	0.208468	0.209121	0.0233821	0.0170993	0.193713
74	0.207624	0.208273	0.0239932	0.0137416	0.199845
74.2	0.21439	0.213436	0.0216518	0.0132571	0.196281
74.4	0.214914	0.218067	0.0240518	0.0143153	0.202426
74.6	0.219969	0.222228	0.0266723	0.0150081	0.20095
74.8	0.218257	0.219144	0.02374	0.0141822	0.207379
75	0.22447	0.227518	0.0277503	0.0176932	0.210173
75.2	0.227804	0.228372	0.0242187	0.0176252	0.215168
75.4	0.229146	0.230508	0.0262174	0.0168479	0.215625
75.6	0.231088	0.231908	0.0209561	0.0115855	0.219574
75.8	0.235317	0.232461	0.026277	0.0177879	0.222852
76	0.242004	0.244264	0.0228829	0.0129188	0.225011
76.2	0.240337	0.240162	0.0241503	0.0176588	0.230516
76.4	0.246374	0.246996	0.0256385	0.0152781	0.231339
76.6	0.247839	0.251151	0.0263782	0.0132197	0.234406
76.8	0.247801	0.250236	0.0273984	0.0164276	0.237181
77	0.254563	0.253495	0.0296013	0.0144702	0.239888
77.2	0.259056	0.256673	0.0272753	0.0110971	0.240462
77.4	0.264464	0.257144	0.0265621	0.0178789	0.243094
77.6	0.264771	0.258633	0.0260438	0.0203842	0.247917
77.8	0.264731	0.259915	0.0232975	0.0128988	0.249076
78	0.271894	0.270358	0.0239598	0.0121515	0.252837
78.2	0.272921	0.266603	0.0268647	0.0154312	0.258567
78.4	0.273891	0.272388	0.0265918	0.0177453	0.259944
78.6	0.279737	0.274975	0.0229575	0.0173961	0.265339
78.8	0.278678	0.279059	0.0262721	0.0183797	0.26852
79	0.282867	0.28055	0.0253839	0.0151517	0.268599
79.2	0.288766	0.283748	0.0255559	0.0179006	0.272046
79.4	0.292038	0.288106	0.0268796	0.0136345	0.274634
79.6	0.293846	0.292598	0.0268392	0.0150864	0.279914
79.8	0.296145	0.291269	0.0275645	0.0229871	0.278605
80	0.299288	0.293225	0.0286118	0.0133086	0.282086
80.2	0.299806	0.294897	0.0245958	0.0111021	0.283653
80.4	0.308937	0.297436	0.0308165	0.0152272	0.285069
80.6	0.307792	0.303493	0.0225463	0.0186585	0.29
80.8	0.311546	0.30436	0.0282571	0.0130657	0.289668
81	0.316075	0.310193	0.0243152	0.0156602	0.296606
81.2	0.316865	0.312561	0.0267299	0.0159706	0.300823
81.4	0.317979	0.31499	0.0233152	0.0200283	0.296552
81.6	0.322088	0.318504	0.0262126	0.01341	0.306918
81.8	0.328616	0.318668	0.0276594	0.0141043	0.306283
82	0.331297	0.320757	0.0257833	0.0134957	0.307578
82.2	0.330387	0.325242	0.0258496	0.0166002	0.313213
82.4	0.338711	0.33066	0.0278602	0.0152165	0.319145
82.6	0.337604	0.327921	0.0288924	0.0136528	0.318488
82.8	0.341314	0.331331	0.0247891	0.0133901	0.323318
83	0.343768	0.340658	0.0235764	0.014318	0.324155
83.2	0.341194	0.343394	0.0260143	0.0178618	0.326364
83.4	0.351469	0.346668	0.0287299	0.0107739	0.327262
83.6	0.353161	0.34627	0.0240487	0.0142027	0.332481
83.8	0.35624	0.348885	0.0219585	0.0183878	0.335171
84	0.358474	0.353145	0.0232388	0.0150904	0.33657
84.2	0.36596	0.350051	0.0292584	0.0169463	0.343466
84.4	0.368	0.35608	0.027858	0.0133829	0.343804
84.6	0.363272	0.360249	0.0239152	0.0122126	0.343434
84.8	0.372089	0.364161	0.026012	0.0120169	0.346332
85	0.375071	0.364633	0.0260677	0.0138725	0.352031
85.2	0.376886	0.366504	0.0254537	0.0160352	0.352751
85.4	0.381928	0.371879	0.0258529	0.0155799	0.358685
85.6	0.383452	0.37349	0.0271053	0.0152509	0.360595
85.8	0.389446	0.381912	0.0276228	0.0223052	0.362781
86	0.392764	0.379812	0.0270209	0.0138395	0.366877
86.2	0.393148	0.381951	0.0246735	0.0140615	0.369834
86.4	0.396761	0.385161	0.024802	0.0156078	0.371111
86.6	0.397253	0.384556	0.0248477	0.0163726	0.375541
86.8	0.402054	0.387154	0.0254574	0.0181705	0.377459
87	0.402553	0.394162	0.0259599	0.0187797	0.379442
87.2	0.409189	0.39697	0.0248323	0.0171258	0.384588
87.4	0.412722	0.395355	0.0263822	0.0163955	0.385061
87.6	0.409928	0.400794	0.0287436	0.011436	0.391091
87.8	0.417048	0.40748	0.0257886	0.0128956	0.391921
88	0.421044	0.407478	0.0289461	0.0128821	0.3911
88.2	0.423588	0.410422	0.0288329	0.0140589	0.395533
88.4	0.425772	0.411717	0.0289089	0.0130324	0.397813
88.6	0.429172	0.419095	0.0287028	0.0133416	0.397719
88.8	0.431894	0.415755	0.0260102	0.0151859	0.40873
89	0.434331	0.425876	0.0283909	0.0192548	0.404644
89.2	0.435683	0.422339	0.0245668	0.0155055	0.411136
89.4	0.438301	0.424067	0.0262219	0.0135815	0.413706
89.6	0.443967	0.428656	0.0250591	0.0155744	0.416258
89.8	0.446041	0.432381	0.028717	0.0120335	0.422074
90	0.452536	0.436064	0.0268504	0.0150648	0.420471
90.2	0.45186	0.435306	0.0253178	0.01418	0.425452
90.4	0.455419	0.440708	0.0224843	0.0174652	0.425339
90.6	0.459772	0.444395	0.028297	0.0151815	0.431936
90.8	0.460226	0.44713	0.0293771	0.0142906	0.429591
91	0.462889	0.446274	0.0221376	0.0118817	0.43756
91.2	0.46625	0.451842	0.0261972	0.01256	0.435097
91.4	0.471599	0.45546	0.0264975	0.0131548	0.441294
91.6	0.474451	0.461559	0.0269599	0.0143421	0.443598
91.8	0.477647	0.461369	0.0232635	0.015828	0.444256
92	0.480918	0.461795	0.0290274	0.0172516	0.451279
92.2	0.483897	0.464441	0.0250331	0.0146644	0.452897
92.4	0.486569	0.469364	0.0242488	0.0161326	0.457602
92.6	0.487511	0.475589	0.0264686	0.0163	0.459614
92.8	0.491504	0.479712	0.0259348	0.0159153	0.465128
93	0.501996	0.478101	0.0224194	0.0111562	0.459684
93.2	0.500034	0.481341	0.0265238	0.0155733	0.467693
93.4	0.501001	0.480159	0.0267264	0.0123565	0.467686
93.6	0.499726	0.48895	0.0263454	0.0146	0.473759
93.8	0.50916	0.486731	0.0230616	0.0165408	0.473773
94	0.506901	0.492039	0.029168	0.0133078	0.475394
94.2	0.513784	0.496655	0.0240926	0.0171895	0.478874
94.4	0.516156	0.492637	0.0314325	0.0153406	0.482579
94.6	0.516273	0.500038	0.0270208	0.0124291	0.48503
94.8	0.521064	0.503301	0.0268276	0.0177444	0.485683
95	0.525231	0.506942	0.0279022	0.0131549	0.493494
95.2	0.527509	0.501902	0.0262618	0.0139461	0.492492
95.4	0.532034	0.508457	0.0297127	0.0150829	0.497248
95.6	0.536765	0.513065	0.0250201	0.0109532	0.497155
95.8	0.535528	0.516523	0.0258669	0.0128769	0.501904
96	0.53932	0.518192	0.0323291	0.0117899	0.50448
96.2	0.539008	0.518609	0.0257633	0.0152273	0.508164
96.4	0.546702	0.527537	0.0238753	0.0127297	0.506063
96.6	0.548886	0.527027	0.0276435	0.0121369	0.514841
96.8	0.552349	0.527951	0.0275655	0.0180256	0.518689
97	0.555952	0.529394	0.0275415	0.0145925	0.518944
97.2	0.556221	0.534204	0.0286634	0.0172148	0.51463
97.4	0.560908	0.540689	0.0281523	0.0182042	0.523661
97.6	0.561952	0.540782	0.0263486	0.0128684	0.52826
97.8	0.566926	0.5429	0.024502	0.0142445	0.529646
98	0.572867	0.543929	0.0283918	0.0136391	0.533602
98.2	0.574598	0.550334	0.0268192	0.0152481	0.540208
98.4	0.577701	0.548947	0.0309643	0.0121607	0.539359
98.6	0.579883	0.555251	0.0266253	0.013065	0.53965
98.8	0.582698	0.557022	0.0251369	0.01203	0.543085
99	0.582837	0.562156	0.026954	0.011448	0.547995
99.2	0.590417	0.559542	0.0280473	0.014605	0.551095
99.4	0.588771	0.563691	0.0289668	0.0146694	0.553825
99.6	0.593225	0.567246	0.0249175	0.00863689	0.557038
99.8	0.599466	0.571313	0.025917	0.0188211	0.563028
100	0.599446	0.575091	0.0282592	0.0148771	0.560664
100.2	0.603666	0.581339	0.0268228	0.0141934	0.563178
100.4	0.603183	0.579156	0.0284665	0.0175346	0.569006
100.6	0.607542	0.585343	0.0256249	0.0116351	0.569568
100.8	0.614192	0.586449	0.024347	0.0146901	0.571047
101	0.612163	0.589295	0.0234761	0.0135104	0.574807
101.2	0.618227	0.590617	0.0247157	0.0157342	0.580419
101.4	0.617119	0.59645	0.0263107	0.0192102	0.580659
101.6	0.620654	0.595826	0.026092	0.0190215	0.585002
101.8	0.628024	0.601005	0.0258167	0.0141043	0.583113
102	0.63224	0.599702	0.0291435	0.015553	0.591589
102.2	0.631918	0.60482	0.0310065	0.0136662	0.588328
102.4	0.636381	0.610145	0.0242801	0.018176	0.597181
102.6	0.642137	0.609972	0.024355	0.0145112	0.594931
102.8	0.641681	0.615743	0.0274251	0.0113553	0.600486
103	0.643312	0.612424	0.0282731	0.0137636	0.600455
103.2	0.64884	0.620709	0.024258	0.0122382	0.604176
103.4	0.650876	0.621996	0.0304259	0.0165124	0.609351
103.6	0.655414	0.62521	0.0246585	0.012123	0.609774
103.8	0.65622	0.628082	0.0248194	0.017035	0.607342
104	0.658355	0.629233	0.0232249	0.0149053	0.612239
104.2	0.660429	0.637056	0.0270484	0.0166342	0.619826
104.4	0.661967	0.636444	0.0251333	0.0174004	0.618078
104.6	0.667693	0.637266	0.0252924	0.0177828	0.627902
104.8	0.673209	0.642886	0.025391	0.013576	0.627616
105	0.670718	0.646512	0.0298032	0.0151864	0.63044
105.2	0.675643	0.646003	0.0285044	0.0160346	0.630629
105.4	0.680911	0.647509	0.0234119	0.0129812	0.63829
105.6	0.681442	0.651898	0.0271842	0.0183542	0.635433
105.8	0.686749	0.652064	0.0279425	0.0144426	0.64305
106	0.689823	0.658706	0.028543	0.0149992	0.642684
106.2	0.690121	0.664102	0.0253404	0.0191439	0.647655
106.4	0.69281	0.662795	0.0259582	0.014146	0.648127
106.6	0.696095	0.666772	0.0299567	0.0125173	0.655309
106.8	0.699554	0.66933	0.0264218	0.0134098	0.658613
107	0.702648	0.672918	0.0256608	0.0140411	0.658758
107.2	0.709306	0.67623	0.0292517	0.0178922	0.657449
107.4	0.710435	0.677573	0.0252444	0.0166048	0.661168
107.6	0.715982	0.681663	0.0241737	0.0153057	0.664114
107.8	0.721202	0.67893	0.0258255	0.0151561	0.667561
108	0.718794	0.686181	0.0283533	0.0186306	0.672892
108.2	0.723321	0.690489	0.0275025	0.0144087	0.672689
108.4	0.723461	0.692674	0.0240251	0.0148159	0.674645
108.6	0.729299	0.695222	0.0257735	0.0116068	0.678776
108.8	0.731901	0.696514	0.023944	0.0184305	0.680315
109	0.731551	0.701902	0.0271103	0.016337	0.687061
109.2	0.737424	0.701786	0.027808	0.0160245	0.689676
109.4	0.742249	0.702054	0.0246845	0.0118793	0.689175
109.6	0.745173	0.710499	0.0244722	0.0194347	0.690918
109.8	0.744606	0.709561	0.0277656	0.01505	0.692007
110	0.74769	0.718225	0.0262735	0.0111434	0.699063
110.2	0.752202	0.717198	0.0251787	0.0149138	0.697584
110.4	0.754872	0.721914	0.0277259	0.0141167	0.704438
110.6	0.757513	0.721088	0.0270162	0.0172532	0.707229
110.8	0.757762	0.722624	0.025784	0.0168635	0.710722
111	0.764298	0.727433	0.0277669	0.0150549	0.711576
111.2	0.769867	0.728429	0.0278537	0.0146561	0.716435
111.4	0.768533	0.734372	0.0268435	0.0162082	0.71672
111.6	0.773882	0.735852	0.0264211	0.0143191	0.718927
111.8	0.774883	0.736702	0.0257653	0.0143404	0.72296
112	0.780081	0.743966	0.0260843	0.0187645	0.72513
112.2	0.78249	0.741435	0.0297068	0.0155064	0.725175
112.4	0.785444	0.747396	0.0276915	0.0150283	0.730771
112.6	0.789505	0.751877	0.0269405	0.0131852	0.732991
112.8	0.789599	0.74793	0.0256358	0.017708	0.739395
113	0.792725	0.753287	0.0291823	0.0134088	0.738496
113.2	0.796372	0.756955	0.0231512	0.0154693	0.739172
113.4	0.798444	0.761974	0.0259027	0.0150299	0.747872
113.6	0.803053	0.76647	0.0259829	0.0165073	0.744623
113.8	0.804746	0.766777	0.0322452	0.0184846	0.749667
114	0.810909	0.766072	0.0226324	0.0158487	0.753679
114.2	0.813769	0.774784	0.0254481	0.0123508	0.7542
114.4	0.814013	0.776738	0.0293394	0.0142636	0.761098
114.6	0.816327	0.777046	0.0253137	0.017783	0.758923
114.8	0.816882	0.779906	0.0298128	0.0174372	0.761908
115	0.82199	0.778874	0.0249577	0.0112388	0.762013
115.2	0.823731	0.787947	0.0304308	0.0146475	0.76948
115.4	0.829469	0.786349	0.0281098	0.019341	0.777339
115.6	0.833624	0.792032	0.0263582	0.0144458	0.775573
115.8	0.836419	0.794214	0.0248004	0.0155964	0.779585
116	0.837863	0.79498	0.0236065	0.0116364	0.776069
116.2	0.842367	0.800251	0.0273576	0.0131332	0.777706
116.4	0.845629	0.800926	0.0269881	0.0158984	0.787214
116.6	0.8453	0.803043	0.0268075	0.0122588	0.787302
116.8	0.848708	0.802929	0.0242533	0.0160751	0.793103
117	0.853082	0.808892	0.0273929	0.0129077	0.791799
117.2	0.857293	0.814087	0.0308965	0.0141857	0.795727
117.4	0.860392	0.815144	0.0265872	0.0126536	0.798698
117.6	0.86352	0.821923	0.0268527	0.0196246	0.798168
117.8	0.86279	0.821626	0.0247343	0.0079271	0.801851
118	0.865757	0.822444	0.0281658	0.0151261	0.807341
118.2	0.871213	0.823658	0.0279958	0.0156288	0.807859
118.4	0.878721	0.831009	0.0270645	0.0165335	0.814208
118.6	0.87456	0.832123	0.0255303	0.0112997	0.812316
118.8	0.881034	0.835692	0.0287563	0.013376	0.815687
119	0.882748	0.840879	0.0241978	0.0154959	0.818153
119.2	0.886465	0.838699	0.0274411	0.0155755	0.824387
119.4	0.886596	0.843299	0.0270065	0.0186075	0.828034
119.6	0.891994	0.845904	0.0286673	0.0154529	0.829721
119.8	0.89479	0.845711	0.0252358	0.0173964	0.832405
120	0.896591	0.852405	0.0290815	0.0188187	0.834274
120.2	0.897939	0.854122	0.0274483	0.0155759	0.837697
120.4	0.902663	0.855991	0.0231714	0.0147248	0.839533
120.6	0.909956	0.863732	0.0253715	0.0188747	0.83974
120.8	0.913425	0.862649	0.0265566	0.0154498	0.845189
121	0.914517	0.864481	0.0304263	0.0148962	0.846888
121.2	0.922158	0.869043	0.0304257	0.0158687	0.84783
121.4	0.918648	0.873352	0.0289052	0.0208538	0.853869
121.6	0.920938	0.871555	0.0251477	0.0110012	0.854381
121.8	0.924481	0.871634	0.0256461	0.0152021	0.860263
122	0.928543	0.876394	0.031572	0.0147053	0.859385
122.2	0.930078	0.881187	0.0262361	0.0165474	0.862253
122.4	0.930423	0.886959	0.0278431	0.0152557	0.867146
122.6	0.937899	0.89093	0.0279157	0.018654	0.865314
122.8	0.93936	0.888676	0.0272609	0.0120372	0.869945
123	0.946181	0.894676	0.0235422	0.0166156	0.87211
123.2	0.94414	0.896569	0.0297221	0.019058	0.881182
123.4	0.951218	0.896669	0.0287656	0.0178164	0.876745
123.6	0.950486	0.902906	0.0268637	0.0178962	0.885205
123.8	0.956356	0.906436	0.0257616	0.0139034	0.883297
124	0.955529	0.912992	0.0246507	0.0160181	0.887229
124.2	0.961238	0.905075	0.0281187	0.0141625	0.893252
124.4	0.959821	0.914988	0.0285671	0.0183272	0.892203
124.6	0.962425	0.913563	0.0285665	0.0142453	0.896049
124.8	0.971309	0.918155	0.0295309	0.0180521	0.896706
125	0.971129	0.921769	0.0300612	0.0148384	0.90375
125.2	0.974602	0.922481	0.0283532	0.0147088	0.906337
125.4	0.978662	0.928389	0.0243455	0.0184796	0.905055
125.6	0.983597	0.928488	0.026275	0.0130664	0.909664
125.8	0.984034	0.931344	0.0262248	0.0134607	0.912502
126	0.986927	0.935608	0.0239386	0.0152185	0.913143
126.2	0.990178	0.939411	0.0250649	0.0158211	0.918155
126.4	0.992001	0.941369	0.0247674	0.01305	0.921161
126.6	0.994135	0.944035	0.0286048	0.0114991	0.92514
126.8	0.999712	0.944876	0.0264247	0.0169413	0.928775
127	1.00168	0.945173	0.0306369	0.0167291	0.928386
127.2	1.01007	0.949925	0.0269773	0.0180236	0.933325
127.4	1.00762	0.955052	0.0315458	0.0138596	0.932803
127.6	1.00747	0.955314	0.0250414	0.0191284	0.935268
127.8	1.01244	0.961353	0.02727	0.0158695	0.938106
128	1.01522	0.961221	0.0287481	0.0106379	0.940074
128.2	1.01978	0.96568	0.0239434	0.0178645	0.943446
128.4	1.01993	0.967831	0.0298723	0.0131744	0.943537
128.6	1.02417	0.969423	0.0235483	0.0094636	0.950004
128.8	1.02802	0.972944	0.0265081	0.0139048	0.952149
129	1.02992	0.97188	0.028073	0.015951	0.955765
129.2	1.03369	0.983407	0.0258103	0.0141029	0.959341
129.4	1.03576	0.984689	0.0254833	0.0141611	0.959473
129.6	1.03892	0.981877	0.0279423	0.0149996	0.965773
129.8	1.04381	0.989018	0.0305771	0.0169234	0.96804
130	1.04285	0.993582	0.0298205	0.0137157	0.967089
130.2	1.04468	0.992582	0.0260293	0.0132573	0.969499
130.4	1.05299	0.991045	0.0250745	0.0136052	0.970825
130.6	1.05447	0.995546	0.0265011	0.0167123	0.977933
130.8	1.05751	1.00192	0.0269389	0.0146842	0.979013
131	1.05832	0.999661	0.0253914	0.0164065	0.980684
131.2	1.06287	1.00692	0.0274772	0.0153436	0.984537
131.4	1.06819	1.00941	0.0282064	0.0183837	0.987789
131.6	1.0699	1.0085	0.0260555	0.0176795	0.992358
131.8	1.07492	1.01452	0.0248105	0.0136181	0.993428
132	1.07135	1.01503	0.0283454	0.0170134	0.994413
132.2	1.07621	1.01964	0.0263008	0.0155424	0.995009
132.4	1.07606	1.02557	0.028652	0.0133173	0.997326
132.6	1.08227	1.02487	0.0292708	0.0132837	1.00381
132.8	1.09016	1.02564	0.0300759	0.0161081	1.00593
133	1.0909	1.03094	0.0257291	0.016942	1.00763
133.2	1.0915	1.03353	0.0240026	0.013119	1.01089
133.4	1.09417	1.03199	0.0255685	0.016805	1.01101
133.6	1.09557	1.03457	0.0318676	0.0173478	1.01952
133.8	1.10185	1.04423	0.0257361	0.0130092	1.01778
134	1.10426	1.04414	0.0271164	0.0158389	1.01939
134.2	1.10841	1.04806	0.0287733	0.0126381	1.02395
134.4	1.10997	1.04988	0.0286911	0.0127661	1.02523
134.6	1.11082	1.05203	0.0284284	0.0175249	1.02704
134.8	1.1163	1.05385	0.0270519	0.0168034	1.03246
135	1.11631	1.05249	0.0310013	0.0148732	1.03705
135.2	1.12256	1.06367	0.0271172	0.0131368	1.04051
135.4	1.12117	1.05779	0.0283204	0.0170662	1.04123
135.6	1.12805	1.06626	0.0275864	0.0128804	1.03964
135.8	1.13292	1.07222	0.0288074	0.0122612	1.04186
136	1.13249	1.07112	0.0297062	0.0132167	1.04194
136.2	1.13437	1.07559	0.0280538	0.0147164	1.0483
136.4	1.13826	1.07447	0.0278082	0.0164296	1.05402
136.6	1.14219	1.07897	0.0285769	0.0138568	1.05811
136.8	1.14949	1.08163	0.0254082	0.017146	1.05926
137	1.14742	1.08616	0.0262493	0.0157394	1.06304
137.2	1.14804	1.08831	0.0206485	0.0173557	1.06278
137.4	1.15123	1.09258	0.0300793	0.012367	1.06469
137.6	1.158	1.09145	0.026661	0.0185883	1.07079
137.8	1.1653	1.09421	0.0266375	0.0163358	1.07509
138	1.16704	1.09786	0.0245679	0.0147667	1.06963
138.2	1.16848	1.09981	0.0277925	0.0120725	1.07732
138.4	1.17066	1.10412	0.0250987	0.0147153	1.08268
138.6	1.17166	1.10736	0.0278416	0.0178826	1.08183
138.8	1.17391	1.10776	0.0270381	0.0133847	1.08399
139	1.17925	1.11211	0.0319943	0.0156335	1.08844
139.2	1.17838	1.11369	0.0250759	0.0143552	1.09172
139.4	1.18475	1.12064	0.0277381	0.0156434	1.09394
139.6	1.18557	1.12432	0.027076	0.0124061	1.09861
139.8	1.19082	1.12223	0.0242828	0.0114488	1.09827
140	1.19303	1.12643	0.027609	0.0160213	1.10095
140.2	1.19413	1.12873	0.027661	0.0160706	1.10426
140.4	1.19639	1.12889	0.0264999	0.0195593	1.10362
140.6	1.20133	1.13297	0.0290976	0.0174416	1.10837
140.8	1.20245	1.13809	0.028219	0.0128954	1.11623
141	1.20637	1.13887	0.0284277	0.0179542	1.1122
141.2	1.21136	1.1435	0.026009	0.0168063	1.10933
141.4	1.20965	1.14166	0.0271535	0.0112793	1.12032
141.6	1.21853	1.1488	0.0273185	0.0139778	1.12098
141.8	1.21601	1.15037	0.0268842	0.0185192	1.12426
142	1.22046	1.15387	0.0268364	0.0177297	1.1255
142.2	1.222	1.15501	0.0256681	0.0131701	1.13171
142.4	1.22485	1.15726	0.0303756	0.0105015	1.13382
142.6	1.22819	1.16155	0.0278118	0.0137876	1.13554
142.8	1.23316	1.16216	0.024877	0.0167695	1.13848
143	1.23652	1.16748	0.0240551	0.0156666	1.13805
143.2	1.23971	1.17118	0.0262849	0.0171173	1.14312
143.4	1.24117	1.17103	0.0262142	0.015386	1.14768
143.6	1.24084	1.17496	0.0257408	0.0178949	1.14775
143.8	1.24626	1.17636	0.0249801	0.0199096	1.15398
144	1.24806	1.17916	0.0292173	0.0151609	1.15067
144.2	1.25285	1.18147	0.0277872	0.0139713	1.15486
144.4	1.25191	1.18745	0.0281755	0.0171042	1.16288
144.6	1.25643	1.18646	0.0233561	0.0191433	1.16714
144.8	1.26453	1.19086	0.0306661	0.0153952	1.16086
145	1.26174	1.19113	0.0230619	0.0181712	1.16593
145.2	1.26378	1.20118	0.0260976	0.0157596	1.16754
145.4	1.27097	1.19683	0.0247055	0.0149497	1.17117
145.6	1.27022	1.20122	0.0265829	0.0145728	1.17194
145.8	1.27635	1.20544	0.0263613	0.0124007	1.18004
146	1.28249	1.20867	0.0244533	0.0160369	1.17563
146.2	1.2831	1.20836	0.0274365	0.0135814	1.18281
146.4	1.28383	1.21231	0.0271481	0.0169152	1.18574
146.6	1.28942	1.21428	0.0266464	0.0170449	1.19057
146.8	1.2906	1.21729	0.0267602	0.0134432	1.18939
147	1.29699	1.22518	0.025197	0.0184079	1.19124
147.2	1.29467	1.22328	0.0273672	0.012366	1.1964
147.4	1.30014	1.22845	0.0247841	0.0172192	1.19823
147.6	1.30019	1.22939	0.0289142	0.0169669	1.19903
147.8	1.30563	1.22811	0.0275406	0.0137448	1.20399
148	1.308	1.23809	0.0240361	0.0121705	1.20119
148.2	1.30848	1.23866	0.0233898	0.0150119	1.20586
148.4	1.32081	1.24227	0.0250127	0.014206	1.21338
148.6	1.3181	1.24642	0.0306243	0.017576	1.20963
148.8	1.32146	1.24845	0.0254406	0.0154712	1.21378
149	1.32395	1.25264	0.0285666	0.0125749	1.22158
149.2	1.32415	1.25424	0.0295148	0.0142158	1.22182
149.4	1.32693	1.25655	0.0285887	0.0110968	1.22409
149.6	1.32802	1.25513	0.0287639	0.0142494	1.22549
149.8	1.33407	1.25972	0.0292447	0.0172267	1.22909
150	1.33867	1.25949	0.0245887	0.0142471	1.22861
150.2	1.3362	1.26216	0.0277146	0.014491	1.23115
150.4	1.34415	1.26668	0.0297881	0.0145772	1.23259
150.6	1.34868	1.27339	0.0287602	0.0137851	1.23882
150.8	1.3489	1.27443	0.0287881	0.0160753	1.24141
151	1.35657	1.27404	0.0247301	0.0149543	1.24369
151.2	1.35602	1.27779	0.0293447	0.0197676	1.24381
151.4	1.35591	1.27819	0.0266009	0.0173152	1.24733
151.6	1.35761	1.28291	0.0266705	0.0156985	1.25232
151.8	1.3627	1.28607	0.0235583	0.0151962	1.25322
152	1.36479	1.2893	0.0272293	0.0121024	1.25629
152.2	1.36866	1.2911	0.0251168	0.0132754	1.26141
152.4	1.37194	1.29195	0.0272878	0.0208012	1.26183
152.6	1.37412	1.29555	0.0296135	0.0181809	1.26636
152.8	1.3811	1.30123	0.0246052	0.015905	1.2719
153	1.37963	1.30365	0.0281094	0.0169459	1.26971
153.2	1.3873	1.30467	0.0265522	0.0181282	1.26663
153.4	1.38702	1.30646	0.0316893	0.0143476	1.27717
153.6	1.38613	1.31602	0.0268394	0.0149284	1.27452
153.8	1.39408	1.31209	0.0260656	0.0155073	1.27488
154	1.39628	1.31342	0.0249521	0.014466	1.28405
154.2	1.39816	1.32093	0.0300584	0.014151	1.28591
154.4	1.40149	1.31682	0.0295838	0.0155993	1.2879
154.6	1.39957	1.32507	0.0258839	0.0135662	1.29344
154.8	1.40763	1.32699	0.0261261	0.0123284	1.29304
155	1.40884	1.32825	0.0298837	0.0183095	1.29377
155.2	1.41174	1.32971	0.0249327	0.0152701	1.29886
155.4	1.41094	1.33284	0.0266385	0.0134322	1.30094
155.6	1.41546	1.33803	0.0293829	0.0129576	1.30507
155.8	1.42335	1.33946	0.0274098	0.0155564	1.30745
156	1.42288	1.34159	0.0279618	0.0132335	1.30873
156.2	1.43029	1.3488	0.028117	0.013778	1.30958
156.4	1.42966	1.34943	0.028682	0.0159629	1.31021
156.6	1.43151	1.35447	0.0256157	0.0143864	1.31467
156.8	1.44006	1.35262	0.0298284	0.0178224	1.31834
157	1.43707	1.3539	0.0250494	0.0163965	1.31851
157.2	1.44319	1.36155	0.0253421	0.0166407	1.32442
157.4	1.4415	1.36182	0.0264969	0.0123184	1.32459
157.6	1.44323	1.36494	0.0297599	0.0129526	1.32728
157.8	1.44794	1.36578	0.0261875	0.0153664	1.33147
158	1.45703	1.36981	0.0342942	0.0167131	1.33129
158.2	1.45531	1.37463	0.0280829	0.0133636	1.33364
158.4	1.45889	1.36952	0.0281693	0.0210342	1.33679
158.6	1.46313	1.3811	0.0275927	0.018872	1.34256
158.8	1.46413	1.38124	0.029182	0.0154611	1.34549
159	1.46595	1.38233	0.0295442	0.0153492	1.34874
159.2	1.46721	1.38411	0.0250152	0.0120485	1.34922
159.4	1.4729	1.38622	0.0271287	0.0140319	1.35187
159.6	1.47702	1.3886	0.0257723	0.0130326	1.35396
159.8	1.479	1.39191	0.0268309	0.0136845	1.35482
160	1.48327	1.39955	0.0240654	0.00981905	1.35901
160.2	1.48651	1.40018	0.0255959	0.0174162	1.36066
160.4	1.4881	1.40298	0.0283545	0.0176085	1.36614
160.6	1.48941	1.40221	0.0266558	0.0177557	1.37066
160.8	1.49054	1.40762	0.027487	0.0141137	1.36688
161	1.49058	1.40788	0.0300359	0.0148087	1.36902
161.2	1.49816	1.4135	0.0293548	0.0127224	1.37476
161.4	1.50445	1.41521	0.0278356	0.015539	1.37755
161.6	1.50479	1.41767	0.0257826	0.0177555	1.38248
161.8	1.50778	1.42079	0.0268321	0.0133394	1.38521
162	1.51184	1.4229	0.0277538	0.0163615	1.38325
162.2	1.5201	1.42089	0.0258165	0.0175036	1.38658
162.4	1.5159	1.42728	0.0296468	0.0155479	1.39226
162.6	1.51701	1.43284	0.0272054	0.0174341	1.39605
162.8	1.52214	1.43126	0.0276446	0.0127349	1.39585
163	1.52816	1.43754	0.0260047	0.0133401	1.39555
163.2	1.52423	1.44072	0.0281475	0.0199234	1.3999
163.4	1.53285	1.43736	0.0249312	0.0162323	1.40428
163.6	1.53467	1.44219	0.0213263	0.0127879	1.40166
163.8	1.53597	1.44811	0.0227578	0.0185687	1.40776
164	1.53909	1.44804	0.0261659	0.0148541	1.41233
164.2	1.54279	1.45296	0.0269697	0.0119662	1.41098
164.4	1.5486	1.45903	0.0249373	0.0181286	1.41924
164.6	1.54338	1.45872	0.0286531	0.0162836	1.41789
164.8	1.54916	1.45359	0.0257273	0.0129131	1.41844
165	1.55431	1.46652	0.0298662	0.0142423	1.42377
165.2	1.55465	1.46525	0.0278493	0.0138861	1.42678
165.4	1.5582	1.46984	0.0285356	0.0150663	1.42607
165.6	1.56266	1.47085	0.0266492	0.0156931	1.43023
165.8	1.55982	1.47234	0.0298838	0.014615	1.43411
166	1.56775	1.47453	0.0245535	0.0157775	1.43872
166.2	1.57341	1.48002	0.0239658	0.0189582	1.4418
166.4	1.57476	1.47759	0.0272491	0.0131867	1.44146
166.6	1.57122	1.48394	0.0282627	0.0146104	1.44291
166.8	1.58311	1.48609	0.0271465	0.0145837	1.44884
167	1.58343	1.48772	0.0251354	0.016556	1.4495
167.2	1.58596	1.49296	0.0236592	0.0142699	1.45038
167.4	1.58597	1.49669	0.028717	0.0159947	1.45327
167.6	1.59047	1.49852	0.0246058	0.0133636	1.45563
167.8	1.59469	1.50218	0.0272572	0.0133532	1.46064
168	1.59728	1.50573	0.0281379	0.0145363	1.46006
168.2	1.59931	1.50544	0.0326008	0.0137217	1.46463
168.4	1.59831	1.51023	0.0245082	0.0177637	1.46677
168.6	1.60393	1.51059	0.0302456	0.0160902	1.47124
168.8	1.60256	1.50951	0.0235934	0.0142469	1.47419
169	1.61063	1.51618	0.0273954	0.0164491	1.47231
169.2	1.61253	1.5179	0.028803	0.0146445	1.47683
169.4	1.61703	1.51824	0.0276401	0.0133834	1.48143
169.6	1.61821	1.52266	0.0259065	0.0142588	1.48304
169.8	1.62295	1.52798	0.0282573	0.0158944	1.48249
170	1.62771	1.52926	0.026283	0.0120052	1.48719
170.2	1.62549	1.53107	0.0271801	0.0124841	1.48523
170.4	1.63124	1.53607	0.0256658	0.0159306	1.48929
170.6	1.63279	1.5386	0.0269025	0.0162626	1.49258
170.8	1.63196	1.53987	0.0283451	0.0159402	1.49336
171	1.63324	1.54324	0.0268269	0.0167184	1.49528
171.2	1.64453	1.54742	0.0284105	0.014516	1.4978
171.4	1.64417	1.54769	0.0320543	0.0156469	1.4983
171.6	1.64776	1.55063	0.0268373	0.0136542	1.50684
171.8	1.65214	1.55473	0.0301676	0.0169275	1.50955
172	1.65219	1.55408	0.027012	0.0125962	1.51169
172.2	1.65789	1.5553	0.0261461	0.0125529	1.51084
172.4	1.65734	1.55871	0.0265736	0.0156222	1.51367
172.6	1.66061	1.56555	0.0261782	0.0160245	1.51983
172.8	1.66406	1.565	0.0269543	0.0154785	1.51834
173	1.66742	1.57186	0.0253372	0.0159456	1.5219
173.2	1.66853	1.5692	0.0268592	0.0150718	1.52385
173.4	1.67202	1.57691	0.0241007	0.0129156	1.52712
173.6	1.68008	1.57469	0.0263556	0.0132995	1.53001
173.8	1.67687	1.58252	0.0258373	0.0146315	1.53041
174	1.68298	1.57754	0.026492	0.0179744	1.53812
174.2	1.68706	1.58742	0.0311628	0.0169308	1.53851
174.4	1.68699	1.5841	0.0301133	0.0140734	1.53722
174.6	1.68854	1.59043	0.029425	0.0170629	1.53859
174.8	1.69292	1.59644	0.0253912	0.0125774	1.54921
175	1.69097	1.59479	0.0282502	0.0176626	1.54498
175.2	1.69844	1.59979	0.0272471	0.0145137	1.54909
175.4	1.69914	1.59737	0.0279462	0.0146959	1.55376
175.6	1.70485	1.60641	0.0242056	0.0114747	1.55484
175.8	1.70683	1.61275	0.0263081	0.0133386	1.55598
176	1.70843	1.60922	0.0281106	0.0111909	1.55935
176.2	1.70988	1.61345	0.0256226	0.012113	1.56078
176.4	1.70982	1.60986	0.0264606	0.0147782	1.56325
176.6	1.72007	1.61507	0.0268996	0.0178325	1.57052
176.8	1.72304	1.6201	0.0260216	0.0164048	1.56731
177	1.72017	1.62356	0.0276241	0.0147063	1.56914
177.2	1.72431	1.62574	0.0253136	0.0118897	1.57279
177.4	1.72607	1.63265	0.025305	0.0173609	1.57953
177.6	1.73417	1.63087	0.0280735	0.015802	1.57848
177.8	1.73199	1.63553	0.0286506	0.0148782	1.58131
178	1.73554	1.63554	0.0255652	0.0195752	1.58355
178.2	1.74052	1.64162	0.0282441	0.0172568	1.58706
178.4	1.743	1.63986	0.0289219	0.0163746	1.58784
178.6	1.74794	1.64601	0.0254558	0.0162344	1.59361
178.8	1.74757	1.65017	0.0304262	0.014018	1.59441
179	1.75128	1.64762	0.0275135	0.0181794	1.59708
179.2	1.75201	1.65252	0.0290553	0.0120846	1.59942
179.4	1.75648	1.65695	0.0282927	0.0183315	1.6033
179.6	1.76119	1.65664	0.0273981	0.0155796	1.60714
179.8	1.76089	1.6555	0.0264997	0.0148983	1.60799
180	1.76409	1.66037	0.030496	0.010598	1.60682
180.2	1.76447	1.6622	0.0289951	0.0148671	1.61069
180.4	1.76748	1.66797	0.0255941	0.0177317	1.61657
180.6	1.77025	1.66967	0.0268366	0.0138803	1.61658
180.8	1.77706	1.67049	0.0279236	0.0176325	1.61709
181	1.77733	1.67849	0.0239977	0.0159781	1.6252
181.2	1.7834	1.67504	0.0288885	0.0123298	1.62406
181.4	1.78611	1.67651	0.0254873	0.0126939	1.62422
181.6	1.78685	1.67931	0.0203506	0.0138798	1.62685
181.8	1.78717	1.68808	0.0253723	0.012309	1.62943
182	1.78966	1.68989	0.02568	0.0128974	1.63702
182.2	1.79611	1.6892	0.0281101	0.0126064	1.6383
182.4	1.79851	1.69654	0.0279419	0.0142556	1.63502
182.6	1.80348	1.68999	0.0250725	0.0140288	1.63791
182.8	1.79962	1.70019	0.0300047	0.00971688	1.64336
183	1.80661	1.70206	0.027046	0.0153522	1.64607
183.2	1.81491	1.70678	0.0276693	0.0158142	1.65012
183.4	1.81279	1.70404	0.0276379	0.0131479	1.65027
183.6	1.81578	1.70953	0.0225664	0.014669	1.6543
183.8	1.81735	1.71001	0.0282967	0.0121554	1.65539
184	1.81919	1.70966	0.0265897	0.0135861	1.65953
184.2	1.81848	1.71899	0.0247545	0.0156718	1.65931
184.4	1.82679	1.72005	0.0268559	0.0154429	1.66236
184.6	1.83169	1.72187	0.0263036	0.0154909	1.66507
184.8	1.83119	1.72329	0.0262589	0.0110816	1.66846
185	1.83534	1.72649	0.0215738	0.0147319	1.66974
185.2	1.84038	1.73186	0.0254297	0.0164647	1.67182
185.4	1.84137	1.73233	0.0267141	0.0140788	1.67611
185.6	1.84308	1.73524	0.0253147	0.0130649	1.67667
185.8	1.84286	1.73779	0.030139	0.0181999	1.67996
186	1.84878	1.73536	0.0274527	0.0157043	1.68304
186.2	1.8525	1.73977	0.0242959	0.0176771	1.68359
186.4	1.85545	1.74653	0.0278694	0.0147897	1.68454
186.6	1.85745	1.74864	0.0246875	0.0134149	1.68853
186.8	1.86308	1.75181	0.0263849	0.0149093	1.69268
187	1.86129	1.75255	0.0285717	0.0134924	1.69559
187.2	1.86586	1.75578	0.0263242	0.0136318	1.6946
187.4	1.86626	1.76124	0.0231272	0.0149828	1.69799
187.6	1.87558	1.76273	0.0289383	0.0129125	1.69878
187.8	1.87194	1.76248	0.0244519	0.017482	1.7047
188	1.87584	1.77035	0.0266592	0.015866	1.7078
188.2	1.87933	1.77021	0.0261697	0.0157815	1.70834
188.4	1.88516	1.77234	0.0260832	0.0166855	1.71007
188.6	1.8824	1.77348	0.0297774	0.018666	1.71173
188.8	1.88684	1.78118	0.0259154	0.0125967	1.71397
189	1.88971	1.77938	0.0266567	0.0156602	1.71676
189.2	1.8961	1.78038	0.028096	0.0149339	1.72122
189.4	1.89554	1.78949	0.02463	0.0139488	1.72309
189.6	1.89704	1.78659	0.0263503	0.014205	1.72435
189.8	1.90195	1.78977	0.0263593	0.0135228	1.72978
190	1.9042	1.78914	0.0248384	0.0155163	1.7318
190.2	1.90767	1.79757	0.0290013	0.015172	1.73079
190.4	1.91065	1.79678	0.0260019	0.0153033	1.73692
190.6	1.9109	1.80155	0.0281647	0.015849	1.73769
190.8	1.91601	1.80013	0.0243084	0.015499	1.73744
191	1.91821	1.8044	0.0290951	0.0169418	1.743
191.2	1.92385	1.80467	0.0282391	0.01742	1.74795
191.4	1.92477	1.80875	0.0315844	0.0145461	1.74577
191.6	1.92641	1.80918	0.029196	0.0129667	1.75175
191.8	1.92912	1.81758	0.0258387	0.0118276	1.75392
192	1.9328	1.81957	0.0258865	0.0159484	1.75036
192.2	1.93487	1.82104	0.0262952	0.0179769	1.75985
192.4	1.93822	1.82249	0.0310753	0.0153606	1.75593
192.6	1.94087	1.82533	0.0264434	0.0198672	1.75989
192.8	1.94606	1.82756	0.0274587	0.01383	1.76479
193	1.94672	1.8275	0.0271972	0.0130197	1.76502
193.2	1.94687	1.83433	0.023976	0.0140271	1.76869
193.4	1.95148	1.83698	0.0237393	0.0187396	1.77002
193.6	1.94944	1.83776	0.0238699	0.0159353	1.76842
193.8	1.95414	1.84263	0.0250527	0.0158155	1.77666
194	1.95495	1.84431	0.0271073	0.0115589	1.77427
194.2	1.96224	1.84303	0.0282715	0.0151592	1.78225
194.4	1.96655	1.84942	0.0265917	0.0154445	1.78442
194.6	1.96594	1.85016	0.0270722	0.0167084	1.78449
194.8	1.97699	1.8538	0.0268833	0.0136196	1.7851
195	1.97297	1.85685	0.0274784	0.0123654	1.79083
195.2	1.97414	1.8577	0.0272671	0.0190381	1.79491
195.4	1.97703	1.86369	0.0268374	0.0149337	1.79208
195.6	1.97712	1.8637	0.0238407	0.0160958	1.79885
195.8	1.98618	1.869	0.0258445	0.0141975	1.79759
196	1.98772	1.87049	0.0311014	0.0121458	1.80069
196.2	1.98926	1.87198	0.0273228	0.0134608	1.80747
196.4	1.99024	1.87123	0.0308933	0.0199815	1.80533
196.6	1.99288	1.87711	0.0298483	0.0133211	1.80736
196.8	2.0007	1.88545	0.022621	0.0161323	1.80833
197	1.99862	1.88464	0.0276388	0.0162458	1.81169
197.2	2.00457	1.8814	0.0288681	0.0156069	1.81338
197.4	2.00243	1.88819	0.0257846	0.0150237	1.81845
197.6	2.0111	1.88926	0.0258123	0.0152347	1.81956
197.8	2.01334	1.89581	0.0271391	0.01482	1.82225
198	2.01539	1.89544	0.0279171	0.0176423	1.82314
198.2	2.01132	1.89573	0.027355	0.0147658	1.82729
198.4	2.01986	1.90241	0.0248689	0.0152383	1.82263
198.6	2.02105	1.90066	0.0288797	0.0160755	1.83205
198.8	2.02689	1.90601	0.0262898	0.0170736	1.83444
199	2.02649	1.91017	0.0276753	0.0112067	1.83731
199.2	2.03036	1.91035	0.0255905	0.0156877	1.83874
199.4	2.03109	1.91236	0.0270274	0.0158902	1.84206
199.6	2.03422	1.91519	0.025783	0.0158317	1.84349
199.8	2.03711	1.91697	0.0269731	0.0157828	1.84327
200	2.04044	1.92344	0.0267518	0.0192539	1.84807
200.2	2.04676	1.92429	0.0292217	0.0147211	1.84704
200.4	2.0444	1.92708	0.0269718	0.0101752	1.8515
200.6	2.04593	1.92809	0.0282956	0.0164544	1.85667
200.8	2.05207	1.9318	0.0310806	0.0178729	1.85784
201	2.05308	1.93521	0.0275249	0.0129074	1.85898
201.2	2.0575	1.93488	0.0288997	0.0112505	1.86305
201.4	2.06148	1.94006	0.0261741	0.0145726	1.86581
201.6	2.06286	1.9419	0.0237693	0.0142341	1.8692
201.8	2.06663	1.94774	0.0275364	0.0131319	1.86497
202	2.07204	1.94683	0.026836	0.0172854	1.86976
202.2	2.07362	1.94795	0.031809	0.0160583	1.87602
202.4	2.07497	1.9497	0.0259773	0.0121275	1.87391
202.6	2.07716	1.95067	0.0267791	0.019136	1.87553
202.8	2.07658	1.95658	0.025627	0.0120649	1.88472
203	2.07998	1.95729	0.0260411	0.0142613	1.88122
203.2	2.08721	1.95928	0.023742	0.0134772	1.8862
203.4	2.08408	1.96051	0.0265592	0.0149055	1.89093
203.6	2.08737	1.96573	0.0263027	0.0133964	1.89248
203.8	2.09148	1.97078	0.0252737	0.0131205	1.89365
204	2.09482	1.97396	0.0239648	0.0150795	1.89655
204.2	2.09705	1.97231	0.0272775	0.0125546	1.89649
204.4	2.10092	1.97905	0.0284022	0.0132636	1.89812
204.6	2.1043	1.98215	0.023547	0.0145034	1.90554
204.8	2.10518	1.97764	0.0299951	0.0131863	1.9036
205	2.1091	1.98433	0.0288364	0.0167609	1.90545
205.2	2.10746	1.98532	0.0295489	0.0177958	1.9103
205.4	2.11288	1.98674	0.0260491	0.0125249	1.91144
205.6	2.11607	1.99698	0.0264672	0.018076	1.91105
205.8	2.11865	1.99665	0.0274991	0.0133554	1.91718
206	2.12494	1.99644	0.0303058	0.0138395	1.91437
206.2	2.12544	1.99876	0.0260832	0.0129756	1.92236
206.4	2.12607	2.00192	0.0267767	0.0159842	1.92586
206.6	2.12708	2.00234	0.0266848	0.0154721	1.92371
206.8	2.13348	2.00602	0.0295789	0.015589	1.9241
207	2.13761	2.00823	0.0284894	0.0134795	1.92666
207.2	2.1382	2.01184	0.0282673	0.0142778	1.93272
207.4	2.14366	2.01314	0.0291595	0.0141147	1.93452
207.6	2.14478	2.01843	0.0254315	0.0158976	1.93293
207.8	2.14829	2.01911	0.0304119	0.0157039	1.93776
208	2.14748	2.02484	0.024228	0.015483	1.93821
208.2	2.15357	2.02515	0.0271982	0.0169042	1.94079
208.4	2.1554	2.02511	0.0277641	0.0122112	1.9472
208.6	2.15999	2.02729	0.0316924	0.0190401	1.94726
208.8	2.16391	2.0334	0.0279598	0.0138968	1.95232
209	2.16193	2.0348	0.0259826	0.0128167	1.95332
209.2	2.16527	2.03628	0.0259998	0.0136616	1.95705
209.4	2.16671	2.04169	0.0249492	0.0133748	1.95631
209.6	2.17086	2.04225	0.0246728	0.012394	1.95853
209.8	2.17274	2.04287	0.0258599	0.0147378	1.96406
210	2.17488	2.04706	0.0297932	0.0154377	1.96626
210.2	2.18363	2.04785	0.0334901	0.0148158	1.96512
210.4	2.18132	2.05378	0.0258645	0.0122264	1.9701
210.6	2.18625	2.05617	0.0296761	0.0101593	1.97058
210.8	2.18516	2.05579	0.0290159	0.0113604	1.97126
211	2.19154	2.05867	0.0290462	0.0178303	1.97364
211.2	2.19434	2.05966	0.0301987	0.0141509	1.97718
211.4	2.19764	2.06376	0.0311359	0.0128061	1.98218
211.6	2.19542	2.06679	0.0319394	0.0154112	1.98027
211.8	2.2008	2.06905	0.0313467	0.0135131	1.98249
212	2.20651	2.0747	0.0264447	0.0144815	1.99008
212.2	2.20695	2.07754	0.0307304	0.013387	1.98833
212.4	2.20538	2.07611	0.0268122	0.0162151	1.98922
212.6	2.21324	2.08059	0.0243786	0.0132566	1.99381
212.8	2.2092	2.08489	0.0239536	0.0117629	1.99683
213	2.21371	2.08763	0.0272266	0.017598	2.00301
213.2	2.21569	2.08455	0.0270269	0.0164875	2.00153
213.4	2.2244	2.0884	0.0289516	0.0130924	2.00459
213.6	2.2225	2.0933	0.0251499	0.0152244	2.00468
213.8	2.22548	2.0964	0.0267609	0.0154403	2.00775
214	2.22883	2.09491	0.0306952	0.0161339	2.01324
214.2	2.23247	2.1004	0.0251653	0.0148316	2.0118
214.4	2.23621	2.10683	0.0258856	0.0175749	2.00844
214.6	2.24168	2.10466	0.0311135	0.0155533	2.01372
214.8	2.23947	2.10864	0.0240753	0.0209991	2.02208
215	2.24364	2.10832	0.02994	0.0166678	2.02209
215.2	2.24069	2.11709	0.0281907	0.0153577	2.02129
215.4	2.24791	2.11591	0.0252243	0.0131515	2.02768
215.6	2.24788	2.11562	0.0271555	0.0113078	2.0277
215.8	2.25278	2.11634	0.0240859	0.0139834	2.02779
216	2.25882	2.12347	0.0237141	0.013108	2.03258
216.2	2.261	2.1264	0.0287583	0.0149652	2.03736
216.4	2.25781	2.12692	0.0268485	0.0190052	2.03777
216.6	2.26339	2.12804	0.0253288	0.0122989	2.03792
216.8	2.27105	2.13393	0.0310792	0.0132137	2.03816
217	2.26569	2.13499	0.0264956	0.0137531	2.04225
217.2	2.26807	2.13842	0.0245484	0.0157184	2.04352
217.4	2.27329	2.13799	0.0251754	0.0143037	2.05004
217.6	2.2819	2.14431	0.0301314	0.0135799	2.0486
217.8	2.28282	2.146	0.0266974	0.0196982	2.05494
218	2.28395	2.14702	0.0287101	0.0155454	2.05976
218.2	2.28421	2.15397	0.0254256	0.0135017	2.05817
218.4	2.28968	2.15414	0.0279934	0.0144938	2.06176
218.6	2.29289	2.15795	0.0246607	0.0150993	2.05999
218.8	2.29357	2.15786	0.0235466	0.0132552	2.06442
219	2.29306	2.15266	0.0306786	0.0152226	2.07206
219.2	2.29868	2.1592	0.0265232	0.0151763	2.07172
219.4	2.2972	2.1656	0.0260276	0.0135566	2.07088
219.6	2.30082	2.16996	0.031418	0.0133975	2.07623
219.8	2.30928	2.1703	0.0262507	0.0139229	2.07279
220	2.31097	2.17732	0.0244382	0.0130454	2.08001
220.2	2.31298	2.17296	0.0299369	0.013763	2.07943
220.4	2.31496	2.17795	0.025081	0.0141514	2.08447
220.6	2.31874	2.1772	0.0285783	0.0158874	2.08397
220.8	2.32138	2.1836	0.0247642	0.0118579	2.0841
221	2.31863	2.18527	0.0236673	0.0141447	2.08417
221.2	2.32484	2.18573	0.0244317	0.0147827	2.09162
221.4	2.32991	2.18754	0.0261627	0.0175794	2.09378
221.6	2.3285	2.19122	0.0278809	0.0162454	2.09499
221.8	2.33801	2.19717	0.024401	0.0153561	2.09765
222	2.33939	2.19855	0.0227065	0.0153417	2.09859
222.2	2.34027	2.20349	0.0242498	0.0156498	2.0984
222.4	2.34002	2.20264	0.0285034	0.0135531	2.10423
222.6	2.34441	2.20405	0.0333619	0.0136639	2.10296
222.8	2.34631	2.20953	0.0260346	0.015363	2.10983
223	2.35068	2.2066	0.0320351	0.0158066	2.10546
223.2	2.34695	2.21521	0.0281057	0.0150739	2.11345
223.4	2.35286	2.21555	0.0307876	0.0141258	2.11738
223.6	2.35759	2.21984	0.0263958	0.0171595	2.11607
223.8	2.35751	2.21925	0.0216801	0.0105595	2.11947
224	2.36356	2.22302	0.0245377	0.0147127	2.12572
224.2	2.36306	2.22371	0.0284221	0.0154949	2.12265
224.4	2.36564	2.22683	0.0253495	0.014581	2.13029
224.6	2.3659	2.22894	0.0267939	0.0156024	2.12951
224.8	2.36802	2.23055	0.0301013	0.0151934	2.13036
225	2.37436	2.23407	0.0260862	0.0161586	2.1296
225.2	2.37545	2.23972	0.0259296	0.0150237	2.13294
225.4	2.37882	2.23847	0.027303	0.0113725	2.13976
225.6	2.37964	2.24331	0.0265545	0.011909	2.14145
225.8	2.38257	2.24615	0.0249766	0.0123796	2.14522
226	2.386	2.24781	0.0263612	0.0139362	2.14119
226.2	2.39285	2.2497	0.026192	0.0137734	2.14626
226.4	2.3925	2.25084	0.0291899	0.0165113	2.14826
226.6	2.39504	2.25556	0.0282385	0.0134835	2.14994
226.8	2.39996	2.26017	0.0275064	0.00894435	2.15151
227	2.40143	2.26035	0.0305541	0.0145366	2.15527
227.2	2.40154	2.26207	0.0290297	0.0166816	2.15875
227.4	2.40544	2.26229	0.0316433	0.0159928	2.15858
227.6	2.41088	2.26531	0.0213346	0.0116047	2.16529
227.8	2.41015	2.26859	0.0278853	0.01718	2.16255
228	2.41347	2.27065	0.0274652	0.0166558	2.16584
228.2	2.41622	2.27679	0.0244152	0.0169203	2.16809
228.4	2.4162	2.27375	0.029367	0.0134448	2.16673
228.6	2.42145	2.27738	0.0277735	0.0175658	2.1723
228.8	2.42555	2.27976	0.0302517	0.0140202	2.17648
229	2.42606	2.28571	0.0252142	0.0111173	2.17768
229.2	2.42804	2.28381	0.0254736	0.012666	2.17942
229.4	2.42779	2.29116	0.0320055	0.0178844	2.1851
229.6	2.43611	2.2915	0.0260859	0.0140114	2.18519
229.8	2.43682	2.29514	0.0259725	0.0135041	2.1876
230	2.43889	2.29645	0.0278639	0.0150491	2.18496
230.2	2.44318	2.30245	0.0283698	0.0132257	2.19042
230.4	2.44523	2.30154	0.032231	0.0138351	2.19291
230.6	2.44828	2.30548	0.0234541	0.0124586	2.19514
230.8	2.44915	2.30515	0.0250522	0.0126278	2.19358
231	2.4585	2.30787	0.027952	0.0153903	2.19991
231.2	2.45852	2.30869	0.0282705	0.0133113	2.20067
231.4	2.45441	2.31077	0.0258799	0.014712	2.20559
231.6	2.45825	2.31666	0.0260084	0.0141097	2.20409
231.8	2.46033	2.31742	0.0256783	0.0169033	2.20758
232	2.46762	2.31979	0.0257384	0.0159753	2.21093
232.2	2.46718	2.32333	0.0280528	0.0108226	2.21209
232.4	2.47329	2.32367	0.0265551	0.0127794	2.21284
232.6	2.47179	2.32479	0.0252298	0.0153415	2.21257
232.8	2.47451	2.33109	0.0234789	0.0119476	2.21744
233	2.47914	2.32987	0.0251757	0.0145746	2.22127
233.2	2.47594	2.33336	0.0272478	0.0150488	2.22063
233.4	2.48506	2.33705	0.0248324	0.0179648	2.2202
233.6	2.48933	2.33637	0.0263323	0.0122092	2.22804
233.8	2.49205	2.3401	0.0254415	0.0160245	2.22862
234	2.48909	2.34338	0.0292258	0.0147483	2.2293
234.2	2.49676	2.34917	0.0268761	0.0135506	2.23521
234.4	2.49295	2.3469	0.0315234	0.0145579	2.2374
234.6	2.49749	2.34904	0.0232253	0.00895947	2.23579
234.8	2.49979	2.35408	0.0298033	0.0135687	2.23663
235	2.5068	2.35616	0.0307809	0.0175924	2.24113
235.2	2.50774	2.3566	0.0251362	0.0134034	2.24522
235.4	2.5091	2.36047	0.0278894	0.0151438	2.24545
235.6	2.51339	2.36409	0.0292397	0.0158564	2.24626
235.8	2.51663	2.36649	0.0283953	0.0160462	2.24618
236	2.51564	2.36819	0.0274566	0.0128702	2.25429
236.2	2.52135	2.36921	0.0290245	0.0142863	2.2584
236.4	2.52097	2.37105	0.0272472	0.0155906	2.25803
236.6	2.52246	2.37325	0.0299836	0.00975671	2.26005
236.8	2.52876	2.37615	0.0287987	0.0154581	2.26105
237	2.53034	2.37724	0.0301422	0.0121913	2.26278
237.2	2.53364	2.38502	0.0258736	0.0143495	2.2659
237.4	2.53816	2.38801	0.0246533	0.0142238	2.26179
237.6	2.53897	2.38409	0.0259434	0.0117952	2.27162
237.8	2.5331	2.39184	0.0277807	0.0110283	2.2737
238	2.54278	2.39203	0.0304708	0.013412	2.26854
238.2	2.54334	2.39267	0.0298218	0.0186636	2.27929
238.4	2.54447	2.40017	0.0265187	0.0134565	2.27936
238.6	2.55006	2.39962	0.0272161	0.0165021	2.27966
238.8	2.55579	2.40088	0.0249314	0.0154631	2.28103
239	2.55572	2.40841	0.0264866	0.0156232	2.28514
239.2	2.55713	2.40618	0.0255602	0.0131977	2.28943
239.4	2.56184	2.41268	0.0278951	0.0134487	2.2913
239.6	2.56262	2.41046	0.0259487	0.0123212	2.28927
239.8	2.56272	2.41268	0.0264798	0.0132332	2.29073
240	2.59994	2.45413	0.0254767	0.0132133	2.32576
240.2	2.6045	2.45627	0.0241571	0.0145781	2.32612
240.4	2.60497	2.45454	0.0262025	0.0178627	2.32438
240.6	2.60771	2.45448	0.0263788	0.0120621	2.32659
240.8	2.60855	2.4572	0.0270877	0.0167736	2.32615
241	2.60921	2.45728	0.0217705	0.01111	2.33006
241.2	2.60864	2.45569	0.0226378	0.0187657	2.32546
241.4	2.60839	2.45768	0.0260793	0.0164282	2.32696
241.6	2.60717	2.45559	0.027469	0.0138824	2.32619
241.8	2.60478	2.45611	0.0286622	0.0151667	2.32943
242	2.61065	2.45915	0.0208045	0.0142146	2.32452
242.2	2.60687	2.45534	0.0261312	0.0140751	2.32311
242.4	2.6088	2.4589	0.0250343	0.0112972	2.32544
242.6	2.61006	2.45567	0.024535	0.0171382	2.32396
242.8	2.60958	2.46121	0.0231012	0.015196	2.32296
243	2.60942	2.45292	0.0253112	0.0147119	2.32904
243.2	2.61031	2.45424	0.0232185	0.0152137	2.32463
243.4	2.60533	2.45584	0.0287325	0.0140447	2.32813
243.6	2.60911	2.45617	0.0326378	0.0142675	2.32444
243.8	2.61286	2.4576	0.0244497	0.0120563	2.32347
244	2.60739	2.4584	0.0242703	0.0123662	2.32223
244.2	2.60932	2.45325	0.0251368	0.0190723	2.32396
244.4	2.6109	2.45807	0.0291226	0.0163082	2.32419
244.6	2.60891	2.45732	0.0248979	0.0137402	2.32284
244.8	2.60764	2.45721	0.0257678	0.0152717	2.32369
245	2.60785	2.45386	0.022862	0.0137143	2.32521
245.2	2.60663	2.45921	0.0257223	0.013848	2.32369
245.4	2.60716	2.45497	0.02581	0.0150103	2.32432
245.6	2.60598	2.45351	0.0242908	0.012791	2.32029
245.8	2.61018	2.4523	0.025546	0.0110943	2.32269
246	2.60848	2.45733	0.0228321	0.0167384	2.32182
246.2	2.60874	2.45762	0.0294167	0.0157405	2.32098
246.4	2.61033	2.45553	0.0231713	0.0135453	2.32291
246.6	2.60696	2.45598	0.0231101	0.01513	2.32326
246.8	2.60413	2.4554	0.0265705	0.0126259	2.32316
247	2.60777	2.45316	0.0261019	0.017342	2.32452
247.2	2.60655	2.45846	0.0250669	0.0127805	2.31998
247.4	2.61439	2.45242	0.0302176	0.0205055	2.32289
247.6	2.60951	2.45287	0.026249	0.015909	2.32058
247.8	2.61047	2.45416	0.0219106	0.0162203	2.32258
248	2.60703	2.45512	0.0251495	0.0123938	2.31782
248.2	2.60848	2.45551	0.02797	0.0129794	2.31906
248.4	2.60732	2.45082	0.0273305	0.0150488	2.32139
248.6	2.60743	2.45598	0.0236721	0.0143367	2.31957
248.8	2.60921	2.4503	0.0268328	0.0132097	2.32
249	2.61399	2.45897	0.026429	0.0158861	2.32124
249.2	2.60891	2.45995	0.024725	0.0151478	2.32056
249.4	2.60889	2.45565	0.0218101	0.0148298	2.31917
249.6	2.61087	2.45773	0.024934	0.0152074	2.32522
249.8	2.60343	2.45017	0.0275868	0.0158999	2.31862
250	2.604	2.45329	0.0244648	0.0190545	2.31566
250.2	2.60406	2.45367	0.0257879	0.0147996	2.31969
250.4	2.60588	2.45488	0.0223041	0.0147422	2.31855
250.6	2.61063	2.45659	0.0256438	0.015038	2.3204
250.8	2.60722	2.45536	0.0264224	0.0149557	2.31606
251	2.6037	2.45156	0.0284809	0.0159682	2.32099
251.2	2.61086	2.45379	0.0247516	0.0148579	2.31966
251.4	2.60703	2.45527	0.0239126	0.0153186	2.32291
251.6	2.60811	2.45325	0.0292169	0.0162331	2.31592
251.8	2.60671	2.45396	0.0232362	0.0146723	2.32111
252	2.60209	2.45015	0.0237887	0.0115119	2.31611
252.2	2.60857	2.4518	0.0265425	0.0128835	2.31664
252.4	2.60822	2.45252	0.0279999	0.00887384	2.31622
252.6	2.60647	2.45347	0.0225076	0.0117481	2.31872
252.8	2.6072	2.4557	0.0249549	0.0185814	2.32251
253	2.60514	2.4539	0.026606	0.0126733	2.31727
253.2	2.59991	2.45471	0.0220431	0.0166111	2.31797
253.4	2.6057	2.4556	0.0261211	0.0127729	2.31555
253.6	2.60505	2.45613	0.0284061	0.0162255	2.31544
253.8	2.60407	2.45126	0.0239971	0.0161829	2.32257
254	2.60428	2.45145	0.0274524	0.0130084	2.32173
254.2	2.60422	2.45338	0.0216873	0.0187769	2.32303
254.4	2.60504	2.45098	0.0248038	0.0128911	2.31852
254.6	2.60762	2.45172	0.0256494	0.0167566	2.31762
254.8	2.60577	2.45202	0.0275101	0.0143885	2.31659
255	2.60434	2.45134	0.0226509	0.0155185	2.3164
255.2	2.60777	2.45418	0.0238155	0.0186659	2.31741
255.4	2.604	2.45046	0.0239843	0.0117169	2.31779
255.6	2.60771	2.45215	0.0182585	0.0147801	2.31933
255.8	2.60007	2.45087	0.0225146	0.0121305	2.31215
256	2.60454	2.45197	0.0241774	0.0149303	2.31483
256.2	2.6044	2.45782	0.0281883	0.0132543	2.31698
256.4	2.60594	2.45396	0.0260162	0.0133151	2.31394
256.6	2.60646	2.45541	0.0260637	0.0147816	2.3221
256.8	2.60698	2.44765	0.0207389	0.0165261	2.31665
257	2.60223	2.4552	0.0208052	0.0120871	2.31668
257.2	2.60374	2.45165	0.0229265	0.011346	2.31318
257.4	2.60475	2.4519	0.0222667	0.0140904	2.31358
257.6	2.60474	2.45069	0.0238531	0.0156274	2.3137
257.8	2.60039	2.4558	0.0241076	0.016848	2.31139
258	2.60477	2.44955	0.0212898	0.01623	2.31182
258.2	2.60259	2.45284	0.023729	0.0149626	2.31459
258.4	2.60425	2.45316	0.0286406	0.0137981	2.31713
258.6	2.60775	2.45088	0.0271778	0.0132483	2.31578
258.8	2.60539	2.44655	0.0272411	0.0106665	2.31381
259	2.60649	2.4491	0.024845	0.0113808	2.31196
259.2	2.60892	2.45122	0.0262449	0.0164377	2.31343
259.4	2.60131	2.4503	0.0248211	0.0179448	2.31353
259.6	2.60267	2.44729	0.0265989	0.0158707	2.30894
259.8	2.60484	2.44955	0.0246381	0.0152598	2.31207
260	2.60352	2.45405	0.0242969	0.0144566	2.31293
260.2	2.60415	2.45333	0.0210549	0.0130628	2.31249
260.4	2.6064	2.45086	0.0226564	0.0145642	2.31348
260.6	2.60272	2.44863	0.0237241	0.0131956	2.31447
260.8	2.60703	2.45107	0.020336	0.015934	2.31216
261	2.60322	2.44717	0.0287609	0.01232	2.31292
261.2	2.6043	2.45199	0.022469	0.0125955	2.31361
261.4	2.60342	2.45528	0.0238504	0.0138363	2.30986
261.6	2.60549	2.44597	0.0269447	0.0135407	2.31204
261.8	2.6045	2.45244	0.024572	0.0155499	2.31083
262	2.60139	2.44877	0.0236199	0.0144298	2.31039
262.2	2.60626	2.45404	0.0247656	0.0165571	2.31384
262.4	2.60531	2.45181	0.0201405	0.0159522	2.31156
262.6	2.60704	2.45411	0.0261129	0.0170826	2.31583
262.8	2.60925	2.45183	0.0227969	0.0148362	2.31313
263	2.60618	2.4502	0.0255684	0.0152357	2.30907
263.2	2.60753	2.45259	0.0238437	0.0135497	2.30818
263.4	2.60497	2.45054	0.0261976	0.0137789	2.30736
263.6	2.60459	2.44888	0.0223231	0.0164593	2.31266
263.8	2.60218	2.45219	0.0251578	0.0111789	2.30975
264	2.60533	2.44968	0.0236166	0.0130789	2.3107
264.2	2.60703	2.44715	0.0233054	0.0165715	2.31156
264.4	2.60469	2.45045	0.0289666	0.0162169	2.31326
264.6	2.60095	2.45008	0.0270414	0.0145781	2.31111
264.8	2.60221	2.44725	0.0253329	0.0158844	2.31026
265	2.60127	2.45169	0.0257194	0.0160692	2.30477
265.2	2.60553	2.44922	0.0243571	0.0146981	2.31085
265.4	2.60595	2.45259	0.019599	0.0166573	2.30933
265.6	2.60547	2.44777	0.0222665	0.0108847	2.3087
265.8	2.60081	2.44771	0.0268831	0.0141639	2.31289
266	2.61084	2.4478	0.0199341	0.0154088	2.30969
266.2	2.60772	2.4447	0.0229159	0.0194773	2.3123
266.4	2.60608	2.44673	0.0235979	0.0144122	2.30808
266.6	2.60645	2.44895	0.0224274	0.0149297	2.30606
266.8	2.60114	2.44887	0.0230361	0.0136971	2.30267
267	2.60513	2.44917	0.0223692	0.0142876	2.30546
267.2	2.59959	2.45004	0.0230834	0.0170569	2.30975
267.4	2.60431	2.44782	0.02596	0.014095	2.30677
267.6	2.60184	2.44673	0.0297488	0.015203	2.30866
267.8	2.60209	2.45197	0.0256334	0.0148636	2.30645
268	2.60665	2.45103	0.0256432	0.0133065	2.30821
268.2	2.60256	2.4521	0.027225	0.0188101	2.30855
268.4	2.59867	2.44885	0.0246117	0.0152609	2.30601
268.6	2.60251	2.44596	0.0256694	0.0133594	2.3082
268.8	2.6043	2.44454	0.0261395	0.0160469	2.30765
269	2.60222	2.44548	0.0266109	0.0128921	2.30608
269.2	2.60021	2.44979	0.0222005	0.00996274	2.31066
269.4	2.60072	2.44614	0.0211434	0.0150075	2.30454
269.6	2.60302	2.44934	0.026908	0.012773	2.30862
269.8	2.60197	2.4451	0.0242242	0.0164989	2.31135
270	2.60274	2.44976	0.0212897	0.0148414	2.31042
270.2	2.59971	2.44865	0.0234034	0.0130168	2.30845
270.4	2.60487	2.45089	0.0255396	0.014059	2.31084
270.6	2.60214	2.44857	0.0224226	0.0128577	2.30985
270.8	2.60178	2.45069	0.026365	0.0163103	2.30601
271	2.60253	2.44605	0.0250945	0.0147214	2.30666
271.2	2.5988	2.44731	0.0249247	0.0182028	2.30974
271.4	2.59977	2.44841	0.0229693	0.0154024	2.30759
271.6	2.60799	2.44962	0.022064	0.0166988	2.30396
271.8	2.60228	2.45002	0.0257944	0.014581	2.30863
272	2.59952	2.4426	0.0242227	0.0124041	2.30641
272.2	2.60216	2.4471	0.0236807	0.0188579	2.30803
272.4	2.59864	2.44475	0.023203	0.0157179	2.30964
272.6	2.60257	2.44483	0.0194108	0.0160596	2.30662
272.8	2.60108	2.44774	0.0235373	0.0182619	2.30336
273	2.60156	2.44591	0.0213742	0.0107725	2.30807
273.2	2.59854	2.44733	0.0203196	0.0173876	2.30836
273.4	2.60166	2.44861	0.0236831	0.0169849	2.30654
273.6	2.60009	2.44861	0.0212534	0.0143539	2.30262
273.8	2.59763	2.44291	0.0257737	0.0146389	2.30489
274	2.6011	2.45085	0.0262548	0.0130331	2.30264
274.2	2.60073	2.44769	0.0178926	0.0173964	2.30086
274.4	2.60061	2.44507	0.024814	0.0133456	2.30243
274.6	2.59996	2.45364	0.0260761	0.0112947	2.30407
274.8	2.60096	2.44489	0.0243825	0.0157409	2.3087
275	2.60228	2.44543	0.0286057	0.0115693	2.30404
275.2	2.59907	2.4489	0.0214062	0.0134534	2.30424
275.4	2.606	2.44825	0.0262997	0.0153393	2.30311
275.6	2.59976	2.44789	0.0239526	0.0139777	2.30429
275.8	2.59596	2.45063	0.0184107	0.0151332	2.30419
276	2.59706	2.44626	0.0250895	0.0180511	2.30221
276.2	2.59968	2.44648	0.023722	0.0150615	2.30082
276.4	2.59791	2.44679	0.0220027	0.0172991	2.30447
276.6	2.59955	2.44919	0.0264556	0.0184015	2.30234
276.8	2.59888	2.44616	0.0253335	0.0136408	2.30637
277	2.60296	2.44569	0.0221923	0.0160848	2.30729
277.2	2.59888	2.44616	0.0260187	0.011052	2.30225
277.4	2.59677	2.44755	0.0224657	0.0130497	2.30477
277.6	2.60122	2.44424	0.0262843	0.014684	2.30288
277.8	2.5987	2.44344	0.0225154	0.0173894	2.30406
278	2.59755	2.44378	0.0264584	0.0143781	2.30467
278.2	2.59624	2.4452	0.0247666	0.0116338	2.30505
278.4	2.59786	2.44787	0.0240395	0.0152689	2.30458
278.6	2.6	2.44447	0.023484	0.0158472	2.30207
278.8	2.59816	2.44293	0.0223139	0.0127512	2.30197
279	2.59929	2.44587	0.0240486	0.0117929	2.29735
279.2	2.59604	2.44341	0.025656	0.0125961	2.29824
279.4	2.60111	2.44593	0.0221799	0.013291	2.30385
279.6	2.60156	2.44439	0.0260238	0.0156889	2.30161
279.8	2.59624	2.44553	0.020028	0.0167586	2.30247
280	2.59653	2.44599	0.0240517	0.0139376	2.30226
280.2	2.59742	2.4438	0.0222455	0.0183174	2.30497
280.4	2.59854	2.44691	0.0210552	0.0149944	2.30501
280.6	2.59919	2.44107	0.0268121	0.0158107	2.29964
280.8	2.59785	2.44371	0.0225019	0.0112594	2.30449
281	2.59942	2.44412	0.0244094	0.0166017	2.30265
281.2	2.59877	2.44868	0.0234674	0.0155969	2.30215
281.4	2.59991	2.44329	0.0237197	0.0149306	2.30089
281.6	2.59386	2.44021	0.0264081	0.0151635	2.29981
281.8	2.59552	2.44276	0.0223831	0.0163193	2.30193
282	2.59847	2.44282	0.0230134	0.017859	2.29877
282.2	2.601	2.44488	0.0224195	0.0181579	2.30106
282.4	2.59656	2.44398	0.0274415	0.0143405	2.30266
282.6	2.59954	2.44737	0.0236627	0.0131804	2.3021
282.8	2.59829	2.4427	0.024856	0.0146588	2.30028
283	2.59686	2.44533	0.0205848	0.0134673	2.30034
283.2	2.59753	2.44598	0.0222325	0.0125571	2.30026
283.4	2.59908	2.44915	0.0255908	0.0119614	2.29987
283.6	2.59467	2.44876	0.0253716	0.0148512	2.29964
283.8	2.59648	2.44491	0.0233782	0.0148348	2.3048
284	2.59695	2.4447	0.0211953	0.0120146	2.30235
284.2	2.59725	2.44084	0.0218765	0.0170383	2.29907
284.4	2.59711	2.44512	0.0244078	0.0134404	2.30053
284.6	2.59972	2.44746	0.0241382	0.0117598	2.30138
284.8	2.59778	2.44581	0.0237157	0.0157437	2.30158
285	2.59639	2.44706	0.0250797	0.0144088	2.29875
285.2	2.59328	2.4385	0.0220927	0.012308	2.30359
285.4	2.59515	2.44432	0.024708	0.0133549	2.30193
285.6	2.59887	2.4422	0.0272771	0.0107751	2.30292
285.8	2.59713	2.4441	0.0224326	0.0141098	2.303
286	2.6001	2.44206	0.0217868	0.0150232	2.30301
286.2	2.60004	2.44073	0.0247177	0.0153223	2.30116
286.4	2.59628	2.4446	0.0224879	0.011767	2.29504
286.6	2.59711	2.44398	0.0257269	0.0112241	2.2976
286.8	2.59607	2.44379	0.0231437	0.0156866	2.2995
287	2.60008	2.44717	0.0223027	0.0159973	2.30022
287.2	2.59698	2.44287	0.0248238	0.0145068	2.30055
287.4	2.59493	2.44282	0.0194984	0.0153468	2.30037
287.6	2.59587	2.44648	0.0215318	0.0108702	2.29667
287.8	2.59735	2.44379	0.0259186	0.0142289	2.2972
288	2.59785	2.4442	0.0230772	0.0171299	2.29977
288.2	2.59276	2.44535	0.0239629	0.0143954	2.29926
288.4	2.59465	2.44733	0.0252375	0.0192059	2.29748
288.6	2.5958	2.44818	0.0228452	0.0145043	2.29463
288.8	2.59881	2.44445	0.0258125	0.013487	2.29692
289	2.59403	2.44451	0.0240177	0.013488	2.2997
289.2	2.59379	2.44571	0.0223869	0.0159479	2.29491
289.4	2.59654	2.4446	0.023384	0.0155158	2.29818
289.6	2.59298	2.44035	0.0277115	0.0153471	2.30003
289.8	2.5967	2.44229	0.0297336	0.0129723	2.29928
290	2.59804	2.44199	0.0239823	0.0167582	2.29877
290.2	2.59654	2.44275	0.0242928	0.016695	2.30069
290.4	2.59815	2.44226	0.0203333	0.0153858	2.30006
290.6	2.59125	2.44256	0.0260246	0.0145265	2.2963
290.8	2.59623	2.44242	0.0253957	0.0147215	2.29459
291	2.59301	2.44113	0.0236481	0.014536	2.29861
291.2	2.59604	2.44425	0.0248892	0.0163365	2.2965
291.4	2.59824	2.44495	0.0213699	0.014651	2.29651
291.6	2.59359	2.4457	0.0252651	0.0194268	2.29376
291.8	2.59441	2.43924	0.0246719	0.0147839	2.30014
292	2.59618	2.44187	0.0241379	0.015202	2.29718
292.2	2.59515	2.44413	0.0227558	0.0141604	2.29997
292.4	2.59296	2.44566	0.0261564	0.0144704	2.29507
292.6	2.59876	2.44269	0.0264321	0.0116862	2.29608
292.8	2.5998	2.44656	0.0248136	0.0148778	2.29907
293	2.59485	2.44271	0.0224988	0.0155422	2.2965
293.2	2.59615	2.44094	0.0225653	0.0157948	2.29629
293.4	2.59969	2.44138	0.0240244	0.0132739	2.29481
293.6	2.59655	2.44157	0.0278083	0.0165184	2.29397
293.8	2.5985	2.44214	0.0259243	0.0107449	2.29519
294	2.602	2.43929	0.0234369	0.015443	2.29334
294.2	2.59768	2.44138	0.028633	0.011792	2.2942
294.4	2.59561	2.44077	0.0256902	0.0166638	2.30045
294.6	2.59831	2.44125	0.0255178	0.0125414	2.29505
294.8	2.59461	2.44283	0.0217476	0.0128716	2.29338
295	2.59521	2.44356	0.0245275	0.0155935	2.29673
295.2	2.59442	2.44505	0.0232833	0.0178478	2.2968
295.4	2.5949	2.43844	0.0225595	0.0138992	2.29494
295.6	2.59561	2.44355	0.0262274	0.0140302	2.29044
295.8	2.59517	2.44507	0.0273815	0.015335	2.29546
296	2.59414	2.44215	0.0261094	0.0136922	2.29527
296.2	2.59261	2.44276	0.0274676	0.0146316	2.29932
296.4	2.59549	2.44274	0.0235755	0.0138671	2.29618
296.6	2.59186	2.44136	0.0195971	0.0124087	2.29247
296.8	2.59421	2.44415	0.0210707	0.0164255	2.29572
297	2.59436	2.44191	0.0221243	0.0128601	2.29371
297.2	2.59406	2.44188	0.0187688	0.0135202	2.29689
297.4	2.59599	2.44477	0.028819	0.0134676	2.29512
297.6	2.59354	2.4401	0.0249169	0.0154549	2.29535
297.8	2.59734	2.44481	0.0230298	0.0127525	2.29157
298	2.59215	2.44577	0.0236666	0.0156427	2.29838
298.2	2.59337	2.44358	0.0228103	0.0136127	2.29455
298.4	2.59172	2.44153	0.0236314	0.0152143	2.29126
298.6	2.59407	2.44325	0.0250858	0.0096422	2.29216
298.8	2.59077	2.43997	0.0237724	0.0134236	2.2946
299	2.59451	2.43873	0.0243433	0.0105904	2.29479
299.2	2.59353	2.44343	0.0227019	0.0157893	2.29225
299.4	2.59453	2.44135	0.0243104	0.0151433	2.29641
299.6	2.59467	2.43823	0.0225103	0.015613	2.29371
299.8	2.59489	2.44331	0.0223298	0.0154073	2.29505
300	2.59667	2.44089	0.0244494	0.0159563	2.29532
300.2	2.59249	2.44107	0.0223825	0.0133472	2.29365
300.4	2.59407	2.44422	0.0204203	0.0150847	2.29848
300.6	2.59689	2.44013	0.0223512	0.0163345	2.2909
300.8	2.59498	2.44192	0.0234574	0.0101311	2.29412
301	2.59373	2.44084	0.0231148	0.0183008	2.29514
301.2	2.59266	2.43761	0.0237186	0.015985	2.29379
301.4	2.59732	2.44131	0.0175652	0.0152325	2.29779
301.6	2.59616	2.44283	0.0205582	0.0117682	2.29447
301.8	2.59432	2.44063	0.0285291	0.0137613	2.29552
302	2.59469	2.44146	0.0236865	0.012988	2.2907
302.2	2.5939	2.4414	0.0199561	0.0118991	2.29457
302.4	2.59282	2.44219	0.0242172	0.015138	2.29521
302.6	2.59541	2.44197	0.0278654	0.0147651	2.29
302.8	2.596	2.44413	0.0219439	0.0159756	2.29166
303	2.5898	2.44375	0.0257666	0.0117459	2.2909
303.2	2.59308	2.4405	0.0235845	0.0173769	2.29337
303.4	2.59467	2.44125	0.0270506	0.0173336	2.29019
303.6	2.59688	2.43845	0.0274608	0.0088615	2.29312
303.8	2.59646	2.43866	0.0241107	0.0144757	2.29044
304	2.5973	2.44345	0.0216041	0.0144692	2.29691
304.2	2.59195	2.44053	0.0214469	0.0117543	2.29332
304.4	2.59881	2.44154	0.0225662	0.014049	2.29736
304.6	2.59568	2.44107	0.0238468	0.0108608	2.29457
304.8	2.59429	2.43641	0.0230186	0.0158388	2.29009
305	2.59739	2.44119	0.0229286	0.0132537	2.29139
305.2	2.59277	2.44044	0.0238636	0.012853	2.29668
305.4	2.59779	2.4385	0.0252581	0.0170449	2.29015
305.6	2.59298	2.44164	0.0227986	0.0109389	2.29197
305.8	2.59331	2.44532	0.027442	0.0153781	2.29391
306	2.59605	2.44249	0.0261263	0.0145203	2.29358
306.2	2.59284	2.43806	0.0297841	0.015698	2.293
306.4	2.59005	2.43874	0.0247392	0.0146716	2.29176
306.6	2.59284	2.43758	0.0234984	0.0147772	2.29358
306.8	2.59202	2.43974	0.0244758	0.0147051	2.2895
307	2.59255	2.44163	0.0230313	0.0176156	2.28949
307.2	2.59532	2.43989	0.0227243	0.0141912	2.29248
307.4	2.59274	2.43446	0.0253165	0.0145817	2.28735
307.6	2.59831	2.43966	0.024122	0.0143027	2.29371
307.8	2.59071	2.43577	0.0229446	0.0118278	2.29304
308	2.5941	2.44208	0.0217383	0.0104859	2.29557
308.2	2.59359	2.43776	0.0242904	0.0136634	2.28911
308.4	2.59789	2.4411	0.0198245	0.0114136	2.29099
308.6	2.59606	2.44053	0.0232223	0.012463	2.29594
308.8	2.59245	2.44055	0.0242834	0.0185621	2.28704
309	2.59113	2.44006	0.0234372	0.0132571	2.28711
309.2	2.59462	2.44325	0.0253261	0.0116776	2.29125
309.4	2.59478	2.43929	0.0274403	0.0133953	2.29114
309.6	2.58895	2.44002	0.0264431	0.0175531	2.28873
309.8	2.58799	2.44011	0.0248029	0.01168	2.29112
310	2.59367	2.44188	0.0231704	0.0199807	2.29108
310.2	2.59344	2.4404	0.0227036	0.015181	2.29038
310.4	2.59564	2.443	0.0232688	0.0149243	2.29119
310.6	2.59335	2.4392	0.0236952	0.016951	2.29207
310.8	2.59548	2.43812	0.0241815	0.0179396	2.29267
311	2.59351	2.43783	0.0220245	0.0163468	2.28552
311.2	2.59355	2.43556	0.0270527	0.0160384	2.29083
311.4	2.59426	2.43851	0.023949	0.012975	2.29213
311.6	2.5911	2.44147	0.0211123	0.0148527	2.28988
311.8	2.59351	2.44102	0.0273891	0.00925136	2.29181
312	2.59316	2.43682	0.0241213	0.0152606	2.29151
312.2	2.59061	2.43416	0.02107	0.0171653	2.29238
312.4	2.59236	2.43969	0.0254827	0.0106479	2.28878
312.6	2.5936	2.44142	0.0241293	0.0156092	2.28935
312.8	2.59607	2.43859	0.021053	0.015713	2.29235
313	2.58892	2.4384	0.0235571	0.0164151	2.29019
313.2	2.59139	2.44027	0.0233737	0.0142144	2.29144
313.4	2.594	2.44224	0.0265632	0.0125772	2.28901
313.6	2.59183	2.43676	0.0252313	0.017442	2.29231
313.8	2.58796	2.43916	0.0221973	0.0131163	2.29348
314	2.59357	2.44206	0.0249701	0.0126932	2.29276
314.2	2.58916	2.44104	0.0279407	0.0147178	2.29084
314.4	2.59088	2.43887	0.0259101	0.0112388	2.28743
314.6	2.59425	2.43786	0.0258047	0.0148662	2.28869
314.8	2.59386	2.44203	0.0220758	0.0178436	2.28913
315	2.59267	2.43974	0.0232086	0.0152272	2.28599
315.2	2.59511	2.43822	0.0219529	0.0156235	2.29139
315.4	2.59258	2.43935	0.0196548	0.0168496	2.28886
315.6	2.59294	2.43864	0.026146	0.0152011	2.28696
315.8	2.59551	2.43898	0.0236139	0.0159702	2.2896
316	2.59106	2.43989	0.0222291	0.0134959	2.29123
316.2	2.59148	2.44	0.022528	0.0138239	2.28896
316.4	2.59143	2.43831	0.0234583	0.0134716	2.28787
316.6	2.59354	2.43919	0.0255427	0.0119095	2.28861
316.8	2.59442	2.43917	0.0249576	0.0153119	2.28505
317	2.59116	2.43821	0.0192631	0.0149656	2.28682
317.2	2.59161	2.44001	0.0252009	0.0170188	2.2871
317.4	2.58995	2.43649	0.0240998	0.0134554	2.28709
317.6	2.59179	2.43944	0.0229951	0.0158185	2.28951
317.8	2.58672	2.4446	0.0218832	0.0162387	2.28833
318	2.5899	2.43881	0.0229301	0.0170637	2.29004
318.2	2.59094	2.43746	0.0255855	0.0101281	2.28996
318.4	2.59142	2.4367	0.0234248	0.0122412	2.29165
318.6	2.59103	2.44023	0.0228962	0.0146573	2.28957
318.8	2.59219	2.44059	0.0222912	0.015174	2.28864
319	2.59008	2.44169	0.0235169	0.0173563	2.28746
319.2	2.59215	2.43725	0.0230093	0.0150848	2.28758
319.4	2.58787	2.43709	0.0243681	0.0131375	2.28834
319.6	2.58729	2.44085	0.0244126	0.0109281	2.28747
319.8	2.59	2.43754	0.0228405	0.0155618	2.29027
320	2.5898	2.44067	0.0189547	0.0113953	2.29003
320.2	2.59177	2.43818	0.0251827	0.0110725	2.28908
320.4	2.58996	2.44114	0.0261906	0.0123778	2.28833
320.6	2.59028	2.44039	0.0243	0.0132138	2.28847
320.8	2.58814	2.44092	0.0257817	0.015917	2.2878
321	2.59347	2.43687	0.0233284	0.0129905	2.28722
321.2	2.58965	2.43994	0.0210548	0.0149561	2.28722
321.4	2.5926	2.43567	0.0255426	0.0146888	2.28524
321.6	2.59294	2.43569	0.0239644	0.0170788	2.28669
321.8	2.58662	2.43804	0.0254006	0.0111063	2.28678
322	2.58931	2.43651	0.0254376	0.0165849	2.29006
322.2	2.59148	2.4347	0.0217193	0.0140332	2.28813
322.4	2.59099	2.44141	0.0247232	0.0161598	2.28939
322.6	2.58858	2.43929	0.0281786	0.0114005	2.28319
322.8	2.58977	2.43476	0.0289973	0.0182447	2.29385
323	2.5935	2.4357	0.0226382	0.0173386	2.28757
323.2	2.58968	2.4387	0.0225462	0.0183769	2.2843
323.4	2.59296	2.43508	0.0213114	0.01143	2.29163
323.6	2.59183	2.4373	0.0223586	0.0160637	2.28682
323.8	2.59385	2.43626	0.0259342	0.0150224	2.28503
324	2.595	2.43927	0.0262937	0.0163799	2.28729
324.2	2.58877	2.4344	0.0267894	0.0161621	2.28655
324.4	2.59021	2.43983	0.0251113	0.0143267	2.2894
324.6	2.58694	2.43908	0.0277438	0.0164531	2.28922
324.8	2.59201	2.43677	0.0239786	0.0106204	2.29079
325	2.58882	2.43606	0.0254193	0.0148197	2.28829
325.2	2.58915	2.43716	0.018053	0.0125509	2.28508
325.4	2.58838	2.43609	0.0219564	0.0148321	2.28448
325.6	2.59282	2.43756	0.0213095	0.0161756	2.29222
325.8	2.5896	2.43545	0.0238204	0.0153492	2.28329
326	2.59253	2.43798	0.0232589	0.015719	2.28715
326.2	2.59515	2.43704	0.0234313	0.0129302	2.28238
326.4	2.5944	2.43487	0.0281377	0.0157421	2.28563
326.6	2.58867	2.43428	0.023541	0.0125508	2.29047
326.8	2.5843	2.43757	0.0253727	0.0163976	2.28909
327	2.58874	2.43451	0.0248472	0.0131054	2.28267
327.2	2.58902	2.43159	0.0280444	0.0150708	2.28612
327.4	2.59219	2.43914	0.023189	0.0127899	2.28555
327.6	2.58835	2.44004	0.0182362	0.014149	2.28877
327.8	2.58789	2.43467	0.0247917	0.0110332	2.28415
328	2.58791	2.43063	0.0215415	0.0150523	2.28863
328.2	2.59163	2.44135	0.0247061	0.0130219	2.2826
328.4	2.59344	2.43669	0.0255675	0.0156333	2.2823
328.6	2.59298	2.43478	0.0258268	0.0135124	2.2873
328.8	2.59026	2.43581	0.0230861	0.0176655	2.28258
329	2.58932	2.43719	0.0267161	0.0115947	2.28421
329.2	2.58997	2.43686	0.025205	0.0186045	2.28556
329.4	2.58667	2.43948	0.0245808	0.0123403	2.28507
329.6	2.59087	2.43838	0.0224851	0.0142573	2.2865
329.8	2.58925	2.43499	0.0251493	0.0147906	2.2827
330	2.59062	2.43547	0.0243266	0.0179555	2.28392
330.2	2.58642	2.43822	0.0212983	0.0128306	2.28626
330.4	2.59062	2.43707	0.0229548	0.0183172	2.28367
330.6	2.59003	2.43377	0.0243323	0.0147404	2.28684
330.8	2.58782	2.43828	0.0212231	0.0176746	2.28356
331	2.59128	2.43778	0.0246993	0.0177656	2.28562
331.2	2.58787	2.43858	0.0216611	0.0129033	2.28532
331.4	2.58877	2.43403	0.0239642	0.0138493	2.28403
331.6	2.58852	2.43406	0.0282209	0.0159715	2.28393
331.8	2.5862	2.43618	0.0277618	0.0153405	2.28478
332	2.5892	2.43543	0.025187	0.012745	2.2857
332.2	2.58867	2.43583	0.0263018	0.0166511	2.28616
332.4	2.58972	2.43411	0.0207454	0.015414	2.28326
332.6	2.589	2.43479	0.0249699	0.0123018	2.28513
332.8	2.58438	2.43581	0.0238146	0.0156494	2.28168
333	2.59237	2.4392	0.0241266	0.0124825	2.2858
333.2	2.58824	2.43677	0.0215134	0.0155803	2.28364
333.4	2.58646	2.43295	0.0223746	0.0174023	2.28415
333.6	2.58786	2.43664	0.0231644	0.0163855	2.28321
333.8	2.59311	2.43733	0.0228556	0.0103885	2.28145
334	2.58828	2.43457	0.0223131	0.0134612	2.28403
334.2	2.58696	2.4354	0.0255767	0.0125693	2.28237
334.4	2.58951	2.43562	0.0259333	0.0128676	2.28248
334.6	2.58737	2.43163	0.0216407	0.0120202	2.28564
334.8	2.58645	2.4351	0.0246275	0.0161904	2.28257
335	2.58427	2.43721	0.0251408	0.0160528	2.28667
335.2	2.58552	2.43557	0.0301509	0.0115771	2.28449
335.4	2.59009	2.43697	0.0263099	0.0170497	2.2812
335.6	2.58957	2.437	0.0242633	0.0145433	2.28501
335.8	2.58696	2.43657	0.025353	0.0127345	2.28284
336	2.58834	2.4336	0.0233945	0.0165869	2.28228
336.2	2.59054	2.43716	0.0234641	0.0156747	2.28497
336.4	2.59027	2.4365	0.0275793	0.0165615	2.28482
336.6	2.58943	2.43719	0.0222726	0.0108056	2.28444
336.8	2.58978	2.43678	0.0203721	0.00997723	2.28064
337	2.591	2.43443	0.0263783	0.0138329	2.28192
337.2	2.58851	2.43431	0.0257306	0.0123734	2.28896
337.4	2.5897	2.43569	0.0269242	0.017504	2.28108
337.6	2.5864	2.44082	0.0273585	0.0127553	2.28239
337.8	2.58625	2.43154	0.0238463	0.0149297	2.28377
338	2.59015	2.43792	0.0230479	0.0155091	2.28122
338.2	2.58351	2.43244	0.0245831	0.0109671	2.28471
338.4	2.59119	2.43949	0.0221978	0.0190948	2.28283
338.6	2.58856	2.4373	0.0221053	0.0158674	2.28341
338.8	2.58829	2.43112	0.0263092	0.0157026	2.2859
339	2.59375	2.43486	0.0244526	0.0160676	2.28059
339.2	2.58621	2.43531	0.0230814	0.0156488	2.28036
339.4	2.58588	2.43459	0.0215447	0.0141703	2.28105
339.6	2.58884	2.43951	0.0229847	0.0168683	2.28212
339.8	2.58697	2.43486	0.0252818	0.0145599	2.28181
340	2.58749	2.43507	0.0232642	0.0123046	2.28364
340.2	2.58555	2.43667	0.0231885	0.0142604	2.28114
340.4	2.5858	2.43552	0.0232281	0.0145293	2.28567
340.6	2.59033	2.43258	0.0274253	0.0148927	2.28466
340.8	2.58598	2.43464	0.0293183	0.0141571	2.28184
341	2.59156	2.43636	0.0271382	0.0111671	2.28462
341.2	2.58714	2.43085	0.0233778	0.0136512	2.28447
341.4	2.58108	2.43454	0.0280854	0.012615	2.28244
341.6	2.58933	2.43645	0.0236433	0.0146412	2.28407
341.8	2.59027	2.43699	0.0246979	0.0132301	2.27973
342	2.59425	2.43482	0.0233084	0.0147649	2.27933
342.2	2.58563	2.43734	0.0233235	0.0148915	2.2846
342.4	2.59368	2.43638	0.0237948	0.0161818	2.28229
342.6	2.58537	2.43577	0.0234964	0.0137128	2.28289
342.8	2.58693	2.43265	0.022411	0.0114371	2.27907
343	2.59221	2.43421	0.0212687	0.0153548	2.28292
343.2	2.58349	2.43588	0.0219315	0.015844	2.27903
343.4	2.58527	2.43404	0.0217358	0.0164524	2.28424
343.6	2.58752	2.43732	0.0227435	0.0102921	2.27972
343.8	2.58388	2.43208	0.0235008	0.0131483	2.28148
344	2.58617	2.43583	0.024842	0.0114298	2.28145
344.2	2.58389	2.43134	0.0258454	0.0164616	2.2777
344.4	2.58659	2.43399	0.0284563	0.0138962	2.28196
344.6	2.5887	2.43539	0.0299766	0.0150784	2.28305
344.8	2.58941	2.43415	0.0236331	0.0126695	2.28058
345	2.58828	2.43506	0.0234579	0.0132029	2.28206
345.2	2.58305	2.43681	0.0270224	0.0118781	2.28399
345.4	2.58909	2.43394	0.0224221	0.0152152	2.27704
345.6	2.58783	2.43706	0.0238405	0.0156744	2.28311
345.8	2.58578	2.43385	0.0236402	0.01535	2.28258
346	2.58696	2.43246	0.0221432	0.0148035	2.28049
346.2	2.5883	2.43379	0.0229156	0.0174096	2.28448
346.4	2.58503	2.44288	0.0260824	0.00985014	2.28324
346.6	2.58545	2.43351	0.0269096	0.0168405	2.28166
346.8	2.58405	2.43092	0.0240232	0.0125808	2.27547
347	2.58872	2.43482	0.0208176	0.0144158	2.27875
347.2	2.58482	2.43676	0.0204872	0.0140247	2.28402
347.4	2.58614	2.4353	0.0231319	0.0159811	2.28258
347.6	2.59033	2.43667	0.0206739	0.0118487	2.27961
347.8	2.58498	2.43356	0.0251922	0.0172089	2.28096
348	2.58741	2.43554	0.0219207	0.0120217	2.2784
348.2	2.58514	2.43689	0.0252349	0.0136519	2.27974
348.4	2.58557	2.43654	0.0241904	0.0165264	2.28077
348.6	2.58693	2.43569	0.0248625	0.0182043	2.2793
348.8	2.58508	2.43583	0.0210568	0.0113256	2.27864
349	2.58407	2.43251	0.0239412	0.0116295	2.28304
349.2	2.5879	2.43365	0.0268524	0.015155	2.28152
349.4	2.58821	2.43614	0.0247761	0.0132809	2.28017
349.6	2.58725	2.43659	0.0286239	0.0137301	2.27625
349.8	2.58524	2.43717	0.0229797	0.0146446	2.28248
350	2.58575	2.43286	0.024596	0.0118134	2.28012
350.2	2.58453	2.43408	0.0242628	0.0166603	2.27776
350.4	2.58702	2.43207	0.0248268	0.0137051	2.28017
350.6	2.58281	2.43835	0.0221421	0.0136645	2.27718
350.8	2.58339	2.43337	0.0226156	0.0128938	2.28286
351	2.5863	2.43482	0.0269235	0.0145633	2.28042
351.2	2.58391	2.43566	0.029931	0.0147703	2.27831
351.4	2.58333	2.43484	0.0244863	0.0170271	2.28229
351.6	2.58716	2.43247	0.022781	0.014975	2.27991
351.8	2.5839	2.42918	0.0224977	0.0132592	2.28361
352	2.58717	2.43388	0.0240111	0.0138424	2.28213
352.2	2.58697	2.43845	0.0202506	0.0150434	2.28117
352.4	2.58517	2.43343	0.0230057	0.0154593	2.2808
352.6	2.58692	2.4327	0.0231846	0.0192492	2.28023
352.8	2.58901	2.43401	0.0253271	0.0142246	2.27936
353	2.59139	2.43448	0.0236249	0.0134774	2.27823
353.2	2.58044	2.43186	0.0204436	0.0145118	2.28353
353.4	2.5809	2.43172	0.0271602	0.0145966	2.28023
353.6	2.58529	2.43698	0.0232206	0.0177918	2.28195
353.8	2.58696	2.43242	0.0261312	0.0147107	2.27841
354	2.58841	2.42911	0.0248218	0.0144994	2.27808
354.2	2.58538	2.43256	0.0222624	0.0148098	2.28086
354.4	2.58708	2.43288	0.0222017	0.0140526	2.27919
354.6	2.58433	2.43631	0.0250481	0.0141235	2.27333
354.8	2.58469	2.43166	0.0218937	0.0198408	2.27628
355	2.58758	2.43435	0.0258804	0.0163614	2.28173
355.2	2.58715	2.43365	0.0238399	0.0116446	2.28266
355.4	2.5821	2.43381	0.0242964	0.0160018	2.27632
355.6	2.58905	2.43518	0.0243501	0.0153566	2.27742
355.8	2.58239	2.43299	0.024553	0.0158504	2.27985
356	2.58619	2.43	0.0194282	0.0126023	2.27753
356.2	2.5818	2.43084	0.0254179	0.0109652	2.27854
356.4	2.58671	2.43532	0.0260413	0.014253	2.27801
356.6	2.58324	2.43163	0.0258446	0.0134632	2.27662
356.8	2.58463	2.4342	0.0223174	0.0128358	2.27814
357	2.58541	2.42953	0.025907	0.0175929	2.27746
357.2	2.58528	2.43239	0.0211223	0.0123934	2.27735
357.4	2.58676	2.43254	0.0258882	0.0138928	2.27878
357.6	2.58331	2.43682	0.0259495	0.0122216	2.27711
357.8	2.5918	2.43631	0.0232576	0.0182229	2.28026
358	2.58773	2.43085	0.0236807	0.0144101	2.27775
358.2	2.58457	2.43217	0.0243022	0.0135208	2.27576
358.4	2.58231	2.42948	0.0189305	0.0130342	2.28225
358.6	2.58643	2.43182	0.0221259	0.0128255	2.28041
358.8	2.58338	2.43321	0.0245594	0.0129005	2.27943
359	2.5889	2.43058	0.0271918	0.0160283	2.28093
359.2	2.58858	2.43247	0.0252174	0.0135536	2.27701
359.4	2.58196	2.43329	0.0265152	0.00890611	2.27392
359.6	2.5858	2.43285	0.0207216	0.0156185	2.27888
359.8	2.58505	2.43261	0.0219568	0.0169534	2.27753
360	2.58618	2.42755	0.0266823	0.0137428	2.27878
360.2	2.58516	2.43483	0.0262469	0.0149549	2.27223
360.4	2.58507	2.4324	0.0250317	0.0170343	2.27862
360.6	2.58677	2.43184	0.0225273	0.0127597	2.27866
360.8	2.58446	2.43187	0.021601	0.0159827	2.27977
361	2.5818	2.43095	0.0278084	0.0121752	2.27612
361.2	2.58245	2.43311	0.0242132	0.0148706	2.27588
361.4	2.58428	2.43568	0.0227068	0.0123856	2.27507
361.6	2.58336	2.43427	0.0215502	0.0157438	2.2823
361.8	2.5872	2.43693	0.0263362	0.0157931	2.27876
362	2.58605	2.42738	0.024174	0.0160254	2.27299
362.2	2.58272	2.43197	0.0245497	0.0133712	2.27576
362.4	2.58712	2.43118	0.0266776	0.0140101	2.27942
362.6	2.58813	2.4293	0.0275535	0.0140906	2.27637
362.8	2.58405	2.43395	0.0231992	0.0134693	2.28008
363	2.58098	2.43048	0.0238903	0.0156237	2.27903
363.2	2.58616	2.43329	0.0277322	0.0131875	2.27636
363.4	2.58045	2.43068	0.0252157	0.01679	2.27849
363.6	2.58422	2.43316	0.0268998	0.0168205	2.27342
363.8	2.58896	2.43374	0.0245971	0.0150909	2.27607
364	2.58791	2.43032	0.0263997	0.0143133	2.27736
364.2	2.58287	2.43396	0.0237071	0.013389	2.27757
364.4	2.59336	2.43455	0.023166	0.0140893	2.27629
364.6	2.5808	2.43563	0.0257569	0.0146211	2.27487
364.8	2.58469	2.42806	0.0263017	0.0148613	2.2786
365	2.58601	2.42986	0.0252946	0.0176862	2.2747
365.2	2.58382	2.42732	0.0244785	0.0130082	2.27645
365.4	2.58241	2.43228	0.0258625	0.0203963	2.27543
365.6	2.58307	2.43338	0.0241652	0.0109458	2.277
365.8	2.58483	2.43241	0.0246826	0.0159491	2.27488
366	2.58284	2.42966	0.0243485	0.0149392	2.27411
366.2	2.58284	2.43223	0.0251975	0.0138305	2.27518
366.4	2.58319	2.4302	0.0246262	0.0158421	2.27358
366.6	2.58811	2.43262	0.0256466	0.0172983	2.27919
366.8	2.58143	2.43294	0.0261325	0.0151518	2.2798
367	2.58091	2.43177	0.0225965	0.0125875	2.27733
367.2	2.5829	2.4351	0.022368	0.0177368	2.27896
367.4	2.58587	2.42879	0.0215866	0.0149002	2.28013
367.6	2.58541	2.43158	0.0261162	0.0143859	2.27909
367.8	2.58057	2.43238	0.0289614	0.0174474	2.27615
368	2.58678	2.43243	0.025926	0.0129398	2.27994
368.2	2.5831	2.43282	0.0270774	0.015772	2.27659
368.4	2.58008	2.43658	0.02984	0.0131315	2.27509
368.6	2.58391	2.43209	0.0226709	0.0143077	2.27432
368.8	2.58175	2.43163	0.0264714	0.016394	2.2716
369	2.58451	2.4313	0.0258054	0.0170819	2.27358
369.2	2.58345	2.42925	0.022534	0.00992906	2.27337
369.4	2.58482	2.43016	0.0243781	0.0132401	2.279
369.6	2.57966	2.42884	0.0236347	0.015053	2.27645
369.8	2.58253	2.43587	0.0188797	0.0129192	2.27428
370	2.58377	2.43242	0.0228269	0.0168234	2.27968
370.2	2.58706	2.43226	0.0291567	0.0131844	2.27692
370.4	2.57921	2.42883	0.0274164	0.0130974	2.27621
370.6	2.58234	2.43393	0.0265621	0.0126026	2.27488
370.8	2.58317	2.43382	0.0251543	0.0132001	2.27289
371	2.5817	2.43106	0.0244568	0.0192959	2.27895
371.2	2.58367	2.43015	0.0244464	0.010751	2.27329
371.4	2.58243	2.43026	0.027419	0.0131178	2.27805
371.6	2.58287	2.42987	0.0264956	0.0136803	2.2774
371.8	2.58989	2.43473	0.0246839	0.0132357	2.27612
372	2.58541	2.43135	0.0250981	0.0168082	2.27504
372.2	2.5814	2.42942	0.0233162	0.0163763	2.27786
372.4	2.5844	2.43123	0.0239619	0.0116412	2.27318
372.6	2.58527	2.42932	0.0253304	0.0120677	2.27338
372.8	2.58344	2.43148	0.0218585	0.0130639	2.27293
373	2.58362	2.432	0.0245313	0.0165932	2.27557
373.2	2.57968	2.43034	0.0256168	0.0152832	2.27531
373.4	2.58583	2.43197	0.0212257	0.016077	2.27342
373.6	2.57903	2.43197	0.0227065	0.0178612	2.27386
373.8	2.58398	2.42866	0.0257776	0.0120951	2.27097
374	2.58204	2.42988	0.0216203	0.0111751	2.27525
374.2	2.58716	2.43073	0.0274658	0.014987	2.27644
374.4	2.58538	2.42782	0.0253518	0.0135833	2.27491
374.6	2.58504	2.43172	0.0262554	0.0133465	2.27357
374.8	2.58586	2.43067	0.0242113	0.0135719	2.27573
375	2.58339	2.43156	0.0209585	0.0158353	2.27688
375.2	2.58395	2.42945	0.0266577	0.0156901	2.2747
375.4	2.57987	2.43009	0.0235762	0.0161338	2.27603
375.6	2.58531	2.43512	0.0293169	0.0130426	2.27609
375.8	2.58217	2.43352	0.0266523	0.0172939	2.2774
376	2.58216	2.43286	0.0231952	0.0145547	2.2758
376.2	2.58175	2.42643	0.0213745	0.0107625	2.27797
376.4	2.58233	2.43018	0.0231474	0.0117101	2.2758
376.6	2.57967	2.4288	0.0245087	0.0171366	2.2719
376.8	2.58192	2.43053	0.0244664	0.0120763	2.27669
377	2.58699	2.43444	0.0294557	0.0155847	2.2729
377.2	2.58029	2.43187	0.0274951	0.0103984	2.27569
377.4	2.58302	2.43068	0.0212766	0.0127772	2.27357
377.6	2.58547	2.42725	0.0241265	0.0149496	2.27388
377.8	2.58429	2.43548	0.0245373	0.0180125	2.27389
378	2.58465	2.43613	0.0254315	0.0158016	2.27335
378.2	2.58388	2.4287	0.026431	0.0118077	2.27833
378.4	2.5834	2.43283	0.0245308	0.0136143	2.27523
378.6	2.58199	2.42917	0.0255413	0.0115986	2.2782
378.8	2.58727	2.42983	0.0264851	0.0151726	2.27634
379	2.58409	2.42705	0.02393	0.0161166	2.27546
379.2	2.58336	2.4275	0.0252006	0.0118159	2.27806
379.4	2.58479	2.43106	0.0218387	0.0156504	2.27627
379.6	2.57929	2.43485	0.024835	0.014832	2.27223
379.8	2.58148	2.42606	0.0247946	0.0164787	2.27499
380	2.58326	2.43003	0.0236517	0.0173149	2.27254
380.2	2.58328	2.43232	0.0268106	0.0131327	2.27145
380.4	2.5855	2.43274	0.0255605	0.0130256	2.27459
380.6	2.57862	2.42744	0.0255025	0.0160416	2.27238
380.8	2.5854	2.43489	0.0245485	0.0151424	2.27561
381	2.58498	2.43049	0.0242112	0.013698	2.2727
381.2	2.58134	2.4294	0.0202758	0.0108809	2.27829
381.4	2.58161	2.42858	0.0230349	0.0138939	2.2782
381.6	2.585	2.43206	0.0236231	0.0161519	2.27708
381.8	2.58536	2.43184	0.0252393	0.0130859	2.27462
382	2.58354	2.42552	0.0262953	0.0158886	2.27494
382.2	2.58213	2.43196	0.0235668	0.0116995	2.26996
382.4	2.58335	2.43003	0.0266813	0.0156895	2.27488
382.6	2.58726	2.43048	0.0248372	0.0156288	2.27043
382.8	2.58094	2.42908	0.0209109	0.0139732	2.27357
383	2.58334	2.42833	0.0256743	0.0119227	2.27215
383.2	2.57963	2.43	0.0216269	0.015586	2.27194
383.4	2.5806	2.43499	0.0233145	0.0148699	2.27368
383.6	2.58392	2.42825	0.0266611	0.0153637	2.27245
383.8	2.58454	2.42923	0.0309635	0.0165281	2.27233
384	2.58348	2.43127	0.0245375	0.011217	2.26931
384.2	2.58175	2.43004	0.0242541	0.0137479	2.27539
384.4	2.58603	2.43362	0.0258175	0.0156866	2.27088
384.6	2.58105	2.43156	0.0244519	0.0134449	2.2745
384.8	2.58274	2.42712	0.023446	0.0162362	2.2696
385	2.58051	2.42938	0.0218248	0.010668	2.27717
385.2	2.58278	2.42894	0.0288372	0.0181449	2.27132
385.4	2.58374	2.43099	0.023448	0.0161248	2.27316
385.6	2.58384	2.42951	0.0229394	0.0137134	2.27379
385.8	2.58531	2.42844	0.0237683	0.0117768	2.27399
386	2.58069	2.42507	0.025223	0.0148475	2.27105
386.2	2.58151	2.43191	0.0240239	0.0103234	2.27357
386.4	2.58223	2.43046	0.0305782	0.0122234	2.27342
386.6	2.57981	2.43201	0.0252812	0.0135613	2.27216
386.8	2.58067	2.43307	0.0263474	0.0128427	2.27081
387	2.58371	2.42751	0.0259337	0.0171887	2.27118
387.2	2.57898	2.43581	0.021111	0.0130598	2.27005
387.4	2.58493	2.42563	0.026183	0.0148017	2.27049
387.6	2.58381	2.43004	0.0227528	0.00997479	2.27581
387.8	2.58314	2.42906	0.0201923	0.0171036	2.2742
388	2.58403	2.43327	0.0249614	0.0146142	2.27204
388.2	2.58187	2.42596	0.0260016	0.0162526	2.26946
388.4	2.5806	2.42796	0.0274995	0.012621	2.27124
388.6	2.58062	2.43005	0.029322	0.0163988	2.27104
388.8	2.57876	2.42994	0.0208068	0.0159095	2.27036
389	2.5786	2.43209	0.0218643	0.0100106	2.27003
389.2	2.58626	2.42587	0.0197396	0.014419	2.27371
389.4	2.58047	2.43164	0.0286707	0.0161981	2.27431
389.6	2.5767	2.42617	0.0255675	0.0140788	2.27408
389.8	2.57983	2.42632	0.0258756	0.0191567	2.27178
390	2.5804	2.4253	0.0238658	0.0121167	2.27504
390.2	2.58748	2.42945	0.0234739	0.0164238	2.26978
390.4	2.57878	2.43215	0.0242621	0.0137438	2.26681
390.6	2.58076	2.43403	0.0222275	0.0133861	2.26968
390.8	2.5827	2.43091	0.0238203	0.0128193	2.26889
391	2.58408	2.43225	0.0234105	0.0158215	2.26879
391.2	2.58315	2.42704	0.023006	0.0144997	2.27455
391.4	2.57754	2.43224	0.0264935	0.0132656	2.27283
391.6	2.57832	2.42706	0.0264481	0.0135108	2.27236
391.8	2.58054	2.43016	0.0250935	0.0156564	2.27052
392	2.58124	2.42949	0.0270428	0.0136471	2.2676
392.2	2.57689	2.43019	0.0227629	0.0133392	2.27039
392.4	2.57794	2.4281	0.028916	0.0175779	2.26896
392.6	2.5792	2.43084	0.0267744	0.0127061	2.27454
392.8	2.57928	2.42745	0.0235903	0.0158458	2.26558
393	2.58306	2.42923	0.0204462	0.0159921	2.27186
393.2	2.58225	2.4251	0.0216244	0.0134163	2.26959
393.4	2.58115	2.42788	0.0245229	0.0140022	2.27183
393.6	2.58029	2.42975	0.0190657	0.014025	2.27009
393.8	2.58039	2.43016	0.025797	0.016671	2.27161
394	2.5819	2.42626	0.0285673	0.0113405	2.27153
394.2	2.5849	2.42767	0.0216079	0.0125036	2.2723
394.4	2.57939	2.43197	0.029452	0.0140166	2.26966
394.6	2.58167	2.43004	0.0269642	0.0122778	2.27258
394.8	2.58063	2.4285	0.0291783	0.0175672	2.27261
395	2.5797	2.42643	0.0245868	0.0163702	2.27087
395.2	2.58049	2.42953	0.0243083	0.0172327	2.27582
395.4	2.57981	2.427	0.0283658	0.0171448	2.2688
395.6	2.57985	2.42732	0.0237328	0.014111	2.27222
395.8	2.57837	2.42728	0.0226396	0.0122486	2.27064
396	2.5774	2.42516	0.0264832	0.0156513	2.27304
396.2	2.58271	2.4284	0.0273388	0.012332	2.27149
396.4	2.57878	2.42536	0.0273272	0.0169575	2.27301
396.6	2.58164	2.42832	0.0239795	0.0169755	2.27039
396.8	2.57713	2.43213	0.0246958	0.0168316	2.27356
397	2.58248	2.42801	0.0248767	0.0120369	2.27134
397.2	2.58431	2.42605	0.0258887	0.0143721	2.26958
397.4	2.58107	2.43134	0.0266795	0.0140923	2.2722
397.6	2.58224	2.42542	0.0306674	0.013022	2.27374
397.8	2.57961	2.42567	0.0245673	0.0167426	2.27076
398	2.58093	2.42742	0.0276735	0.0178874	2.26875
398.2	2.58125	2.42667	0.0235664	0.0133826	2.27218
398.4	2.57507	2.42663	0.0251707	0.0157508	2.26919
398.6	2.57844	2.42785	0.0241713	0.0147089	2.26998
398.8	2.58441	2.42887	0.0285533	0.0141756	2.26794
399	2.58065	2.4322	0.0254655	0.0137486	2.26838
[truncated: 3,204 more rows]

## Sheet: Fig. 1c(Naa50)
Data Alignment: None
Data Alignment Step: 0
F:\MARIUS\Spiking\NAC_vs_NatA_With_Naa50	240313_001.frd	240313_002.frd	240313_003.frd	240313_004.frd	240313_005.frd	240313_006.frd	240313_007.frd	240313_008.frd
X Values	A2	B2	C2	D2	E2	F2	G2	H2
0	0	0	0	0	0	0	0	0
0.2	0.00071255	-0.00124289	-0.00815434	-0.00315015	0.00616021	0.00077854	-0.00614067	-0.0007083
0.4	0.00247731	-0.00013505	-0.00473338	-0.00042886	0.00568972	0.00153531	-0.00318925	-0.00176716
0.6	0.00253162	-0.00018761	5.432e-05	-0.00033831	0.00472232	-0.00156609	0.00033401	-0.00258488
0.8	0.00286105	0.00148639	-0.00249573	-0.00051731	0.00785802	-0.00330606	-0.00153117	9.482e-05
1	0.00307892	0.00496962	0.00200375	-0.0040584	0.00529849	0.00100022	0.00389665	-0.00216426
1.2	0.00254063	0.00430784	-0.00172532	-0.00358709	0.00546917	-0.00056892	0.00050145	0.00279523
1.4	0.00387505	0.00087039	0.0016603	-0.00074927	0.0122514	-0.0015487	0.00051201	0.00186363
1.6	0.00803892	0.00276514	0.00043417	-0.00180117	0.0111456	0.00100765	0.00359865	0.00371396
1.8	0.00340382	0.0085729	-0.00117463	-0.0069996	0.00973307	0.00034961	0.00230075	-0.00015999
2	0.00687435	0.00262848	-0.00283459	0.00054381	0.00730117	0.00049013	-0.00447562	-0.00083582
2.2	0.00847287	0.00520887	0.00392898	-0.00233039	0.0116201	0.00063025	0.00063174	0.00040675
2.4	0.0075438	0.00592045	-0.0022055	-0.00027674	0.0123079	0.0018878	-0.00029863	-0.00027377
2.6	0.00845117	0.00641192	0.00137196	-0.00103618	0.0112085	0.00082474	0.00602814	0.00025269
2.8	0.00616217	0.00555253	0.00061618	0.00127419	0.013641	0.00248088	0.00135608	-0.00012472
3	0.00679639	0.00492107	0.00259449	0.00028581	0.0139191	0.00011116	0.0035607	0.00442718
3.2	0.00863652	0.0101292	0.00337779	0.00132617	0.0145949	0.00606488	0.00492132	0.00231325
3.4	0.00997194	0.00557534	0.00108723	6.379e-05	0.0123385	0.00380819	0.00102135	-0.00169806
3.6	0.0120352	0.011939	0.00282371	0.00042925	0.016154	0.00326358	0.00361957	-0.00181303
3.8	0.0126739	0.00965327	-0.00027833	-5.184e-05	0.0153752	0.00565445	0.00300668	0.00392795
4	0.0093357	0.0121424	0.00295843	0.00579643	0.0135533	0.0031335	0.0014502	0.00386021
4.2	0.0105683	0.00925296	-0.00318071	-0.00123431	0.0180975	0.00644833	0.0024949	0.00095839
4.4	0.00540523	0.00735538	0.00321045	0.00290438	0.0150084	0.00436261	0.00425505	0.00029081
4.6	0.00908102	0.0154842	0.00360098	0.00283327	0.0182817	0.00145893	0.00305975	0.00619325
4.8	0.0156592	0.0112227	0.003452	0.00047422	0.0201998	0.00037972	0.00261945	0.0014261
5	0.0107647	0.0108222	0.00153141	0.00196065	0.0179875	0.00366976	0.00798972	-0.00052402
5.2	0.0128726	0.00999149	0.00421545	0.00219042	0.0186528	0.00278961	0.00425664	-0.00226584
5.4	0.0100991	0.0123012	0.00605359	0.00784533	0.0216919	0.00343733	0.00443029	0.00250922
5.6	0.012216	0.0175114	0.00561467	0.00318918	0.0183318	0.00069644	0.00447145	0.00245033
5.8	0.0105264	0.0139671	0.00177244	-4.372e-05	0.0208733	0.00233883	0.00589375	0.00257581
6	0.0137488	0.0130459	-0.00142838	0.00162698	0.0220903	-2.208e-05	0.00448147	0.00307899
6.2	0.0121231	0.0130767	0.00324492	0.00232753	0.0228783	0.00539137	0.00964487	0.00686383
6.4	0.0155716	0.0173587	0.00733897	0.00383336	0.0230715	0.00292001	0.00558691	0.00682379
6.6	0.0119806	0.0166622	0.00178573	0.00361592	0.0196386	0.00568926	0.00730251	0.00400952
6.8	0.0128992	0.0137392	0.00529601	0.00063729	0.02491	0.00355324	0.0049611	0.00331232
7	0.013054	0.0154761	-6.795e-05	0.0019228	0.022783	0.00107075	0.0060414	0.00527122
7.2	0.0159723	0.0174274	0.00739431	0.00377385	0.0232724	0.00891711	0.00871839	0.00578974
7.4	0.0141253	0.0111613	0.00319722	0.00530289	0.0242232	0.00326416	0.00734751	0.00411421
7.6	0.0142542	0.0160678	0.00486844	0.0009122	0.0214487	-0.00026688	0.00453917	0.00345165
7.8	0.0124794	0.0154595	0.00915911	0.00616899	0.0241892	0.00595305	0.00806733	0.00322054
8	0.0151169	0.0174429	0.00733287	0.00229046	0.027654	0.00325534	0.0124364	0.00183167
8.2	0.0164924	0.0161797	0.0051697	0.00514858	0.025459	0.00453743	0.00834605	0.00649495
8.4	0.0134554	0.0195949	0.00800482	0.00875524	0.0257089	0.00019611	0.0069491	0.00569657
8.6	0.0133676	0.0181614	0.00251775	0.00487676	0.0245696	0.00349219	0.00606711	0.0022322
8.8	0.0183248	0.0145799	0.00787935	0.00855051	0.0257029	0.00443223	0.00708955	0.00550998
9	0.0202003	0.0204261	-0.00264307	0.00353959	0.0253448	0.00283896	0.00623177	0.00703791
9.2	0.0130733	0.0167543	0.00254741	0.00630801	0.0274426	0.0044301	0.0140022	0.00289771
9.4	0.0162167	0.0217205	0.00497564	0.00324882	0.0294049	0.00659966	0.0086305	0.00733936
9.6	0.0196589	0.0146664	-0.00011481	0.00553936	0.0250585	0.00768536	0.012241	0.00508513
9.8	0.0175881	0.0216639	0.00958618	0.00579272	0.0321737	0.00642859	0.00846907	0.00772146
10	0.0172717	0.0226685	0.00697494	0.00735772	0.025394	0.00784819	0.00714224	0.00703866
10.2	0.0174261	0.0212771	0.00427503	0.00295098	0.0275247	0.00456126	0.0100204	0.00778185
10.4	0.0158313	0.0194578	0.00791804	0.00579854	0.0265724	0.0074781	0.0115786	0.00177802
10.6	0.0141589	0.0193036	0.00235678	0.00658311	0.025901	0.00683685	0.00762701	0.00438099
10.8	0.0143477	0.0209249	0.00534738	0.00712653	0.032362	0.00609752	0.0109426	0.00145738
11	0.0148176	0.0198997	0.00781076	0.00842862	0.0325558	0.00248465	0.00955831	0.00710433
11.2	0.0153948	0.0227236	0.00820237	0.0101214	0.0322777	0.0113509	0.0132114	0.00576449
11.4	0.0177118	0.0175771	0.00753137	0.00498439	0.0297782	0.0121156	0.0110762	0.00840721
11.6	0.0186622	0.0211332	0.00693008	0.0103585	0.0313038	0.00614265	0.0124958	0.00949926
11.8	0.0218099	0.0220139	0.0097228	0.00714066	0.0334507	0.00958926	0.00996029	0.00658029
12	0.0193164	0.0251668	0.00718567	0.00673956	0.0328857	0.00860186	0.0112858	0.0103225
12.2	0.0180932	0.0220847	0.0069415	0.00588037	0.0334371	0.00963846	0.0115821	0.00829219
12.4	0.011576	0.0216621	0.00949881	0.00853644	0.0315394	0.00603609	0.00986122	0.0050479
12.6	0.0179856	0.0229691	0.0102366	0.0104398	0.0304077	0.00497452	0.0107399	0.00709311
12.8	0.016438	0.0258039	0.0069532	0.00826763	0.0348021	0.00682495	0.0124943	0.0102348
13	0.0191207	0.0231187	0.0073274	0.00714649	0.0361408	0.00982833	0.0134424	0.0130488
13.2	0.015916	0.0224063	0.00698986	0.0120681	0.0361025	0.0058163	0.0148406	0.00721307
13.4	0.0185675	0.0252111	0.0115036	0.00789737	0.0314549	0.00544256	0.0134324	0.0074673
13.6	0.0153766	0.0269991	0.00655489	0.00376662	0.0328212	0.00562891	0.0126357	0.00892401
13.8	0.0202052	0.0221032	0.00617142	0.00705628	0.0341148	0.00635662	0.0153432	0.00594177
14	0.0154267	0.0238049	0.00953497	0.00967876	0.0357988	0.00522029	0.0136833	0.0128065
14.2	0.0158364	0.0264001	0.00956748	0.00913719	0.0315632	0.00708276	0.0139491	0.00912608
14.4	0.0159925	0.0262345	0.0101522	0.0113496	0.0355675	0.013069	0.0134021	0.00715343
14.6	0.0251503	0.0262704	0.0114777	0.0109122	0.0365961	0.0105461	0.0125769	0.0114323
14.8	0.0185812	0.0290137	0.00809908	0.0113078	0.0376534	0.00811231	0.0137961	0.00559628
15	0.0176128	0.0252907	0.00974959	0.00810667	0.0349106	0.00590142	0.0129428	0.00889107
15.2	0.0186525	0.027901	0.00926666	0.0107513	0.0336963	0.0105986	0.0106178	0.00934038
15.4	0.0164429	0.0304802	0.0111788	0.00883468	0.0362574	0.0126213	0.010242	0.00646859
15.6	0.0219809	0.0279216	0.0128688	0.00705038	0.0350435	0.00670929	0.0144624	0.00560747
15.8	0.0250089	0.02762	0.0103011	0.00960201	0.0341285	0.0082861	0.0113721	0.00821627
16	0.0178669	0.0287152	0.0135752	0.0122223	0.0379093	0.00460374	0.0150633	0.00867666
16.2	0.0196202	0.0286256	0.0104747	0.0114815	0.0382523	0.0105932	0.0180831	0.0097293
16.4	0.0248866	0.0293931	0.00997518	0.0106802	0.0320355	0.0123578	0.0106711	0.00545768
16.6	0.0196634	0.0327339	0.00791977	0.00909894	0.0397447	0.0132057	0.0167974	0.0062371
16.8	0.0217687	0.0314112	0.0116276	0.0108246	0.035396	0.00415791	0.0164808	0.0134615
17	0.0207542	0.032665	0.0119642	0.0147643	0.0382165	0.010026	0.0157889	0.00751793
17.2	0.020234	0.0274239	0.00893777	0.00967164	0.0378427	0.0136705	0.0101655	0.00976503
17.4	0.0220781	0.028495	0.0111046	0.00935631	0.0405078	0.00872119	0.0146698	0.0104599
17.6	0.0250601	0.0309046	0.0115369	0.0130773	0.0398669	0.0104275	0.0129759	0.0137448
17.8	0.0225598	0.0299918	0.0124057	0.0142168	0.039686	0.00816086	0.013895	0.0104827
18	0.0220403	0.0322178	0.0126785	0.0139933	0.0419807	0.00968957	0.0141322	0.0135478
18.2	0.0257648	0.0309582	0.0151264	0.0134165	0.0407348	0.00673612	0.0152698	0.00431281
18.4	0.0231957	0.0284942	0.0102165	0.00991634	0.0355819	0.0075533	0.0162849	0.0107545
18.6	0.0267932	0.0343999	0.0135741	0.00817088	0.0439416	0.0100618	0.0150363	0.00945067
18.8	0.0200705	0.0315428	0.0109757	0.0115739	0.0418904	0.00786354	0.0165722	0.0108888
19	0.0229377	0.0340722	0.0100153	0.0118221	0.0422202	0.00670949	0.0180538	0.0137664
19.2	0.02169	0.0318737	0.0134806	0.016646	0.042859	0.00709635	0.0131533	0.0117033
19.4	0.0250263	0.0310235	0.0124589	0.0150901	0.0459195	0.00715268	0.014629	0.00784094
19.6	0.0237091	0.0334267	0.0129753	0.0144619	0.0429205	0.0105009	0.0143098	0.0118575
19.8	0.0256563	0.037436	0.0135094	0.0121521	0.0443095	0.00757995	0.0199343	0.0128718
20	0.0257388	0.0349586	0.0146294	0.010581	0.0409035	0.0128493	0.0190077	0.00917158
20.2	0.0274681	0.0329957	0.0138216	0.0136298	0.0447935	0.0100549	0.0149238	0.015426
20.4	0.0220925	0.0348936	0.0117859	0.0166317	0.0452389	0.0109023	0.0142762	0.0133431
20.6	0.0253482	0.0332908	0.0144513	0.0164626	0.0454632	0.009792	0.0185408	0.011536
20.8	0.0251559	0.0362284	0.0110335	0.0158534	0.0407579	0.014389	0.0195059	0.00664341
21	0.0242642	0.0343569	0.0164923	0.0180043	0.0446308	0.0105738	0.0201886	0.0141987
21.2	0.0269535	0.0356095	0.0144557	0.0164752	0.0404918	0.00777314	0.0176353	0.0107447
21.4	0.0224054	0.0377244	0.0116717	0.0152494	0.0442634	0.0115926	0.0185414	0.0122832
21.6	0.0244874	0.0387768	0.0117584	0.0129767	0.0457371	0.0133633	0.020335	0.00998286
21.8	0.0280193	0.0364497	0.0131087	0.0118596	0.0460907	0.0147341	0.0180262	0.0114725
22	0.0202886	0.0389745	0.0160429	0.0138057	0.0465813	0.0129717	0.0148771	0.0164507
22.2	0.0275919	0.0353759	0.0145336	0.0133002	0.0466769	0.0135824	0.0137579	0.00786264
22.4	0.0253549	0.0359798	0.016993	0.0126293	0.0435607	0.0143524	0.0182056	0.0149426
22.6	0.0252106	0.0347996	0.017224	0.016421	0.0430262	0.0129353	0.020821	0.0105987
22.8	0.025326	0.0371623	0.0178957	0.0153658	0.0469132	0.0135734	0.0181624	0.0124201
23	0.0241241	0.0375672	0.0169363	0.0169942	0.0485312	0.013944	0.0185128	0.00909511
23.2	0.023485	0.0325276	0.0135247	0.0174022	0.0417319	0.0101019	0.015874	0.0117429
23.4	0.0245887	0.0380556	0.0127894	0.0140041	0.0493642	0.00809719	0.0189248	0.00879119
23.6	0.0244286	0.0349189	0.0147808	0.0165458	0.046185	0.0153275	0.018527	0.0144891
23.8	0.0287124	0.0357813	0.0177208	0.0155969	0.04987	0.0102083	0.0193046	0.0108323
24	0.0289178	0.0363878	0.0164575	0.0164312	0.0498204	0.0087985	0.0189591	0.0111559
24.2	0.0248004	0.0385933	0.0195656	0.0157583	0.047865	0.0103206	0.0204821	0.0151348
24.4	0.0273693	0.0400587	0.0148125	0.0182519	0.0476048	0.012733	0.0193939	0.0117845
24.6	0.0250768	0.0420773	0.0171812	0.0159605	0.0494789	0.0118027	0.0211764	0.0122914
24.8	0.0302247	0.0390735	0.0186607	0.0169	0.0464866	0.0145024	0.0215007	0.0126211
25	0.0236445	0.0387762	0.0141564	0.0184559	0.0486668	0.0166612	0.0232775	0.011823
25.2	0.0258425	0.0424783	0.0146324	0.0153998	0.0513238	0.0116267	0.018001	0.013836
25.4	0.027665	0.0400992	0.0182158	0.0193874	0.048056	0.015256	0.0185288	0.0116068
25.6	0.0295427	0.0365747	0.0148534	0.0186995	0.0518058	0.00906458	0.0243474	0.0154487
25.8	0.0329367	0.0404745	0.0171214	0.0163645	0.0515744	0.0100259	0.0194927	0.01479
26	0.03009	0.0393685	0.0165927	0.0195672	0.0501629	0.0114713	0.0167946	0.0148092
26.2	0.0298343	0.0426678	0.016203	0.017478	0.0507518	0.0149319	0.025237	0.013323
26.4	0.0298138	0.0430177	0.0175059	0.0192665	0.0471888	0.0162375	0.0198828	0.0146922
26.6	0.0270959	0.0383271	0.0164893	0.019114	0.0518024	0.0167926	0.0196028	0.0106781
26.8	0.0270546	0.041358	0.0166528	0.0165363	0.0515185	0.0116613	0.0227369	0.0122045
27	0.0268924	0.0449854	0.0117794	0.01363	0.05157	0.0134337	0.0227287	0.015314
27.2	0.0295618	0.0388252	0.0172473	0.0202186	0.053818	0.0120486	0.0235622	0.0166105
27.4	0.0293696	0.0434686	0.0178382	0.0182113	0.0531723	0.0139453	0.0228648	0.0180505
27.6	0.0271299	0.039656	0.0174192	0.0199882	0.0550979	0.0112018	0.023867	0.0132881
27.8	0.0267092	0.0443562	0.0151428	0.013891	0.0488671	0.0118389	0.0160404	0.0142399
28	0.0334915	0.0435864	0.018503	0.0165384	0.0563317	0.0121317	0.0224029	0.0160194
28.2	0.02715	0.0440242	0.0189622	0.0174629	0.0541741	0.0170541	0.0200397	0.0137691
28.4	0.0289448	0.0450359	0.0130905	0.0192731	0.0521284	0.0123748	0.0236038	0.012248
28.6	0.0278264	0.0437574	0.0128495	0.0189862	0.0563384	0.0166638	0.0221299	0.0134644
28.8	0.0290345	0.0419603	0.0170891	0.0156142	0.0514164	0.0137405	0.0230307	0.0160767
29	0.028958	0.0420995	0.0155878	0.0208568	0.0478087	0.0138592	0.023449	0.0151883
29.2	0.0289186	0.0451687	0.0164297	0.0158509	0.0544165	0.0125979	0.0227665	0.0112378
29.4	0.0285122	0.0408068	0.0177774	0.0198088	0.053571	0.0169437	0.023192	0.0166174
29.6	0.0259241	0.0404613	0.0191066	0.0162184	0.0558334	0.0102686	0.0194048	0.0159618
29.8	0.0312482	0.043738	0.0191398	0.0203376	0.0544406	0.0143927	0.0256849	0.0159657
30	0.0295801	0.0412212	0.0153051	0.0212618	0.0535741	0.0137899	0.0252092	0.0140784
30.2	0.0284816	0.0446285	0.0158093	0.0194302	0.0561454	0.0150347	0.0180957	0.0115586
30.4	0.0298091	0.0454065	0.0174038	0.0172189	0.0586648	0.0126104	0.0238322	0.0152425
30.6	0.0261691	0.045267	0.0168536	0.0197084	0.0549752	0.0146958	0.0179278	0.0155287
30.8	0.0277816	0.0452742	0.0174502	0.0153993	0.0559279	0.0143587	0.0221824	0.0156712
31	0.0282783	0.0435381	0.0183664	0.0218622	0.0526784	0.0144526	0.0220671	0.0154488
31.2	0.0291093	0.0439118	0.0196123	0.0188485	0.0507497	0.0133829	0.0250957	0.0152252
31.4	0.0305691	0.0477265	0.0220931	0.0191507	0.0554474	0.012849	0.0239002	0.0136577
31.6	0.0324326	0.0463571	0.0178135	0.0190032	0.0502988	0.0161652	0.0196091	0.0182974
31.8	0.0232907	0.0446966	0.0186924	0.0218866	0.0579925	0.0158514	0.0217821	0.0183123
32	0.030825	0.0481719	0.0196112	0.0184927	0.0547026	0.0155121	0.0201948	0.0177908
32.2	0.030088	0.0437861	0.0199902	0.0185797	0.0576823	0.016241	0.0241192	0.0145035
32.4	0.0312677	0.0449119	0.0225578	0.0142754	0.0568971	0.01672	0.0257936	0.012761
32.6	0.0312408	0.0441478	0.0224642	0.0199964	0.0545241	0.0172435	0.0269362	0.0154615
32.8	0.0285766	0.0463787	0.019678	0.019044	0.0582904	0.019073	0.0238368	0.0138307
33	0.029492	0.0444854	0.0161545	0.0212986	0.0580732	0.0156615	0.0259163	0.012824
33.2	0.0310695	0.0493562	0.0205318	0.0173693	0.0609422	0.0153853	0.0194084	0.0135664
33.4	0.0267582	0.0499854	0.0210347	0.0197271	0.057067	0.0175277	0.0277406	0.015301
33.6	0.0339982	0.0492337	0.0172637	0.0206948	0.0593204	0.0146708	0.0261641	0.0157007
33.8	0.0352058	0.0441392	0.0194496	0.0159129	0.0573294	0.0145461	0.0255167	0.0180828
34	0.0325088	0.0469143	0.0183607	0.0192548	0.0567889	0.0174708	0.0241767	0.0192544
34.2	0.0276002	0.0497918	0.0197255	0.0173329	0.0544047	0.0186002	0.0225341	0.0150127
34.4	0.0329638	0.050546	0.018649	0.0180126	0.0554845	0.0174904	0.0251936	0.0155011
34.6	0.030132	0.0490189	0.0203353	0.0198166	0.0574216	0.0157874	0.0258024	0.0150746
34.8	0.0308394	0.0515006	0.0191109	0.0208554	0.0559029	0.0172909	0.0328814	0.0134219
35	0.0306807	0.0458346	0.0202307	0.0196411	0.0586205	0.014048	0.023228	0.0169319
35.2	0.0319847	0.0516435	0.0201203	0.0232469	0.0573163	0.0168799	0.0264252	0.0190647
35.4	0.0312354	0.0482853	0.021551	0.0245301	0.0559792	0.0143042	0.0281924	0.0156196
35.6	0.0297681	0.0515233	0.0224837	0.0219789	0.0563875	0.0182648	0.0244404	0.0176963
35.8	0.0326905	0.0505685	0.0230352	0.0247544	0.061002	0.0159762	0.0255917	0.0170037
36	0.0293598	0.0502223	0.0211706	0.0186805	0.0598991	0.0174669	0.0223892	0.0169829
36.2	0.0314772	0.0514985	0.0213597	0.0214024	0.0608229	0.017112	0.0227199	0.0186331
36.4	0.0326456	0.0485239	0.0249761	0.0220211	0.0628695	0.0160462	0.0288761	0.0185278
36.6	0.0312984	0.0503847	0.0215013	0.0223797	0.05829	0.0166639	0.0268042	0.0231077
36.8	0.0308738	0.0515888	0.0226808	0.0202758	0.0593344	0.0197267	0.0275418	0.0230589
37	0.0302879	0.0493337	0.0227056	0.0226358	0.0581178	0.0128803	0.0280281	0.0166628
37.2	0.0345684	0.0509823	0.0222268	0.0233177	0.0645066	0.0193292	0.0256616	0.017041
37.4	0.0296052	0.0503317	0.018256	0.0239987	0.0593268	0.0201533	0.0271673	0.0187167
37.6	0.0326815	0.0491673	0.0214265	0.0228933	0.0587471	0.0170498	0.023839	0.0138492
37.8	0.0323189	0.0491527	0.0186302	0.0248552	0.0582057	0.0145049	0.0271443	0.0190553
38	0.0305065	0.0522265	0.0227157	0.0231696	0.0625543	0.0181386	0.0255858	0.017734
38.2	0.0340555	0.0526356	0.0192025	0.0174898	0.0609581	0.0181354	0.0266449	0.0149508
38.4	0.033786	0.0503437	0.0221697	0.0256818	0.0622735	0.0161044	0.0271589	0.0176079
38.6	0.0368019	0.0514972	0.0178552	0.0211555	0.0612701	0.0110879	0.0277671	0.020094
38.8	0.0347195	0.0550747	0.0196083	0.0196522	0.0650265	0.018072	0.0303396	0.0167441
39	0.0342471	0.0519826	0.0221197	0.0202798	0.0581352	0.012801	0.0260996	0.0177857
39.2	0.0303771	0.0538498	0.0265844	0.021119	0.0636643	0.0188139	0.028051	0.0177445
39.4	0.0326755	0.0495279	0.0216291	0.0259581	0.0638313	0.016179	0.0233288	0.0176057
39.6	0.0305786	0.0523206	0.021471	0.0224521	0.0625514	0.0161823	0.0269179	0.0165085
39.8	0.0323953	0.0536025	0.0191863	0.0237308	0.0609487	0.0215008	0.0234094	0.0163404
40	0.0350851	0.0544413	0.0226395	0.0224669	0.0658186	0.0167647	0.0270255	0.0178369
40.2	0.0326885	0.0513974	0.0215152	0.0229494	0.0630155	0.0174246	0.0266938	0.0159319
40.4	0.0334972	0.0498949	0.0219283	0.0225879	0.0613504	0.0137696	0.0266086	0.0169171
40.6	0.0374605	0.0516598	0.0263369	0.0234497	0.0633886	0.0162199	0.0295993	0.0167105
40.8	0.0304852	0.048118	0.0213643	0.0226574	0.0634221	0.018095	0.0293376	0.0196136
41	0.0346755	0.0519855	0.022481	0.028733	0.0628636	0.0185401	0.0279197	0.016259
41.2	0.0342881	0.0517277	0.0239496	0.0219753	0.0626703	0.0180421	0.0295757	0.0197627
41.4	0.032954	0.0506636	0.0240656	0.0227509	0.063675	0.0181643	0.0246237	0.0224002
41.6	0.0347004	0.0530904	0.022105	0.0246595	0.0615581	0.0155918	0.0255073	0.0172396
41.8	0.0386969	0.0562257	0.0213905	0.0257777	0.0611839	0.0164986	0.0281746	0.0195335
42	0.0355642	0.0570774	0.0242494	0.0260865	0.0615247	0.0160416	0.0262673	0.0170923
42.2	0.0355902	0.0555712	0.0211597	0.0242094	0.062009	0.0129605	0.0254194	0.0148682
42.4	0.0345748	0.0554457	0.0205725	0.0245446	0.065871	0.0157815	0.0254896	0.0186135
42.6	0.0324271	0.0504255	0.0245802	0.0250916	0.0630665	0.0209545	0.0277602	0.0194478
42.8	0.0304564	0.0569046	0.0256563	0.0246025	0.065276	0.0178801	0.0262936	0.0203366
43	0.0340918	0.0530286	0.0250118	0.0241757	0.0619272	0.0163456	0.0270805	0.0189314
43.2	0.0322272	0.0521174	0.022187	0.0259319	0.0634517	0.0166731	0.0307183	0.0167541
43.4	0.0333518	0.0533515	0.0247194	0.0266761	0.0664327	0.0148517	0.0291847	0.0199323
43.6	0.0348828	0.0541827	0.0212865	0.0242327	0.0638754	0.0186824	0.0291657	0.0196612
43.8	0.0359612	0.0570954	0.0266296	0.0217418	0.0688806	0.0159307	0.0290354	0.0204936
44	0.0362147	0.0533993	0.0204679	0.019665	0.065903	0.0206755	0.0303494	0.0204369
44.2	0.0340478	0.0562158	0.0250186	0.0250696	0.065602	0.0200246	0.0270569	0.0202357
44.4	0.0313969	0.0571645	0.0205914	0.0273887	0.0635486	0.0177464	0.0283019	0.0211317
44.6	0.036113	0.0572237	0.022124	0.026831	0.0641084	0.0171553	0.0259687	0.0184847
44.8	0.0335058	0.0600323	0.0214234	0.0260588	0.0640217	0.0167349	0.029258	0.0234442
45	0.0338197	0.0575977	0.0262511	0.026505	0.0627911	0.0196434	0.029425	0.013862
45.2	0.0314116	0.0568697	0.0197163	0.0258283	0.0637122	0.0156987	0.0258727	0.0205205
45.4	0.0351348	0.0501446	0.0242968	0.0236518	0.0621444	0.0200394	0.031779	0.0171598
45.6	0.0375311	0.0542458	0.0262235	0.0234747	0.0671157	0.0174998	0.0281638	0.0198502
45.8	0.0362532	0.0582193	0.0225438	0.026114	0.0660171	0.0166021	0.0300725	0.0202146
46	0.0369473	0.054238	0.0238557	0.0177352	0.0661091	0.0120994	0.0255858	0.0197634
46.2	0.0357856	0.053582	0.0207321	0.0290931	0.0652011	0.0211428	0.0340233	0.0147449
46.4	0.0339947	0.0562821	0.0273124	0.0257659	0.0640336	0.0207952	0.0269939	0.0227618
46.6	0.0304102	0.0575249	0.0238001	0.0252062	0.06804	0.0178548	0.0292139	0.0183646
46.8	0.0312172	0.0557779	0.02481	0.0250091	0.0613968	0.0162582	0.0324031	0.018908
47	0.0375373	0.0566988	0.023919	0.0276086	0.0681471	0.0187053	0.0279814	0.0197126
47.2	0.03616	0.0565362	0.0242816	0.0254226	0.0641497	0.0175107	0.0260864	0.0206388
47.4	0.0331587	0.0541419	0.0244332	0.0257555	0.0632	0.0182567	0.0321242	0.0247121
47.6	0.0358336	0.0543415	0.0203573	0.0241367	0.0649443	0.0180742	0.0328635	0.0221185
47.8	0.0344993	0.0548859	0.0238445	0.0242975	0.0650683	0.0165586	0.0290675	0.019425
48	0.0359591	0.054683	0.0252531	0.0263456	0.0664224	0.0198181	0.0286623	0.0237558
48.2	0.0325151	0.0539118	0.0271247	0.0234589	0.0675701	0.0188773	0.0275615	0.0190189
48.4	0.0402394	0.059748	0.024352	0.0277515	0.0649609	0.0161997	0.0276113	0.0201553
48.6	0.0392363	0.059259	0.0225694	0.0256753	0.0635349	0.0161301	0.0292846	0.0185709
48.8	0.0316589	0.0547484	0.0242883	0.0247091	0.0659	0.0191407	0.0302036	0.016151
49	0.0349247	0.0587747	0.0270397	0.0241773	0.0686218	0.0175309	0.0337862	0.0233135
49.2	0.0364392	0.0602411	0.0232904	0.0265751	0.0695503	0.0185845	0.0322563	0.0166397
49.4	0.0359641	0.0576592	0.0271488	0.0246464	0.0675273	0.0208082	0.0332779	0.0209156
49.6	0.0308685	0.0567475	0.0222831	0.0251629	0.0684007	0.021224	0.0283285	0.02483
49.8	0.0391186	0.0579014	0.0274938	0.022724	0.0673919	0.0228554	0.0314328	0.0216681
50	0.0385329	0.0556409	0.0246549	0.0280252	0.0680541	0.0207361	0.031842	0.0180274
50.2	0.0355411	0.0594795	0.0280703	0.0263899	0.0682319	0.0186884	0.028365	0.0194351
50.4	0.0360149	0.0601741	0.0263651	0.0243352	0.0647644	0.0173099	0.0315023	0.0192906
50.6	0.037565	0.0609679	0.0249683	0.0271268	0.0673028	0.0197492	0.0292927	0.0237554
50.8	0.0356521	0.0589794	0.0239751	0.0247397	0.070421	0.0173708	0.0315309	0.0197795
51	0.0375109	0.0581033	0.0294562	0.0246456	0.0654886	0.0152719	0.033276	0.0223665
51.2	0.0378734	0.059668	0.0243839	0.0272483	0.0661857	0.0194124	0.0341393	0.0194425
51.4	0.0322943	0.059442	0.0255125	0.0291679	0.0674698	0.0183387	0.0321871	0.0193366
51.6	0.032443	0.0567198	0.0227023	0.0246527	0.0714215	0.0201062	0.0293964	0.0160662
51.8	0.0355888	0.0554635	0.0238197	0.01949	0.0681376	0.0227389	0.0308259	0.0211554
52	0.0351002	0.0562773	0.0206008	0.0279068	0.0701641	0.0179052	0.0298738	0.0216022
52.2	0.0332815	0.0667998	0.0285784	0.0240134	0.0676265	0.0172271	0.0319426	0.0189024
52.4	0.0382352	0.061088	0.027326	0.0252033	0.069491	0.0209739	0.0296281	0.0215498
52.6	0.0377999	0.0629156	0.0261157	0.027586	0.0663688	0.0185923	0.0345948	0.0219658
52.8	0.0360201	0.0608632	0.0252609	0.0272832	0.066733	0.0188519	0.0296033	0.0198074
53	0.0351154	0.0630672	0.0281985	0.0264755	0.0696809	0.0204786	0.0320262	0.0211781
53.2	0.0310194	0.0590708	0.0276521	0.0251711	0.0668168	0.0195176	0.0313164	0.0219487
53.4	0.0373349	0.0580619	0.0187138	0.0271978	0.0701801	0.0230327	0.0311386	0.0197497
53.6	0.0375062	0.0646141	0.0242315	0.023061	0.0654894	0.0207452	0.0321014	0.0192944
53.8	0.037037	0.05921	0.031627	0.0269898	0.0710221	0.0227771	0.0344032	0.0190964
54	0.0347837	0.0655441	0.0276028	0.0304004	0.0714599	0.0201623	0.0299139	0.019721
54.2	0.036499	0.0607835	0.0265681	0.0236934	0.0684168	0.0194162	0.0349159	0.0199875
54.4	0.0393451	0.0611648	0.0245816	0.0245193	0.0701584	0.0177901	0.0306731	0.019011
54.6	0.0379966	0.062429	0.0266579	0.0284114	0.0697291	0.022055	0.0312694	0.0232825
54.8	0.0363041	0.0566736	0.0245187	0.0279401	0.0716281	0.0156607	0.0325831	0.0230476
55	0.0371584	0.0581557	0.0254731	0.0236906	0.0674872	0.0176186	0.0316648	0.0238362
55.2	0.0344014	0.0591055	0.028052	0.0277288	0.0683882	0.0180033	0.0340714	0.0211336
55.4	0.0361624	0.0619494	0.0217466	0.0322258	0.0702089	0.0157944	0.0358999	0.0231219
55.6	0.0390466	0.0645816	0.0294877	0.0284663	0.0697245	0.0211697	0.0321416	0.0207782
55.8	0.0372189	0.0636978	0.0285736	0.0292243	0.0710547	0.0180551	0.0331923	0.0249362
56	0.0392625	0.0570236	0.0278874	0.0247151	0.070916	0.0199298	0.0347808	0.0205055
56.2	0.0354989	0.0621766	0.0205064	0.0291655	0.0687872	0.0199412	0.0320829	0.0235053
56.4	0.036265	0.0572411	0.0264489	0.0253633	0.0715024	0.0208212	0.0302757	0.02128
56.6	0.0401841	0.0613103	0.0283097	0.027029	0.0678802	0.0184114	0.034782	0.0215085
56.8	0.0380814	0.0646273	0.0256098	0.0277148	0.0694217	0.0179218	0.0322636	0.0225666
57	0.0387716	0.0626552	0.0251171	0.0238452	0.0750247	0.0188156	0.0301527	0.0199804
57.2	0.0386628	0.0583773	0.0260438	0.022512	0.0688093	0.0194786	0.0338258	0.0227834
57.4	0.036583	0.0606783	0.0308227	0.0237434	0.0716848	0.0197143	0.0352281	0.0231317
57.6	0.0391175	0.0595397	0.0247258	0.0278594	0.0723182	0.0211098	0.0350679	0.0251444
57.8	0.0396353	0.0650181	0.0275901	0.0288998	0.0717183	0.0194411	0.0324784	0.0229448
58	0.03535	0.0623408	0.0256086	0.03103	0.0754023	0.0218731	0.0345152	0.0231482
58.2	0.0429004	0.0645313	0.0256961	0.0293563	0.0708706	0.0207352	0.0305274	0.0217423
58.4	0.036199	0.0613586	0.023769	0.0283703	0.0715806	0.0186227	0.0319635	0.0249742
58.6	0.0382591	0.0605038	0.0265691	0.0287302	0.0743148	0.0213306	0.0333627	0.0210952
58.8	0.039221	0.0630745	0.0263736	0.0288293	0.0742779	0.0237933	0.0349831	0.0244812
59	0.0369643	0.0631673	0.0254198	0.0311972	0.0747023	0.0194528	0.0336064	0.0246105
59.2	0.0368849	0.0609205	0.0244066	0.0294493	0.0709258	0.0194476	0.0346842	0.0210978
59.4	0.0355507	0.0591786	0.0289132	0.0234988	0.0743248	0.0192638	0.0342341	0.0185409
59.6	0.0392793	0.0618672	0.0282181	0.0257188	0.0710377	0.0196257	0.0304784	0.0216699
59.8	0.0389047	0.0627218	0.0285891	0.026275	0.0731377	0.0223962	0.0336067	0.019687
60	0.0288252	0.0515029	0.019317	0.023983	0.0670493	0.0149115	0.0354437	0.0229238
60.2	0.0348223	0.0541198	0.0241651	0.0223663	0.0675225	0.0170995	0.0365149	0.0200452
60.4	0.0314041	0.0559799	0.0216727	0.0222645	0.0700574	0.0201933	0.0383	0.0219485
60.6	0.0321534	0.0593974	0.02882	0.0243885	0.0747002	0.0206513	0.0369154	0.0213388
60.8	0.0357808	0.0648811	0.0278424	0.0277989	0.0772336	0.0250175	0.0376746	0.0227506
61	0.036262	0.0647021	0.0308633	0.030115	0.078685	0.0252882	0.0414291	0.0231294
61.2	0.0397874	0.0669956	0.0293955	0.031003	0.0787894	0.0268922	0.0441642	0.0235058
61.4	0.0438658	0.0704025	0.032247	0.0299155	0.080586	0.026864	0.04832	0.0224445
61.6	0.0387076	0.0738857	0.0346718	0.0383797	0.0867917	0.0329097	0.053931	0.0229192
61.8	0.0414569	0.0737479	0.0382345	0.0387604	0.0880327	0.0359823	0.0516329	0.0218066
62	0.0432504	0.0745306	0.0430908	0.0405797	0.093711	0.0325992	0.0565921	0.0247141
62.2	0.0446731	0.0754247	0.0427572	0.040104	0.092117	0.0380349	0.0564477	0.023061
62.4	0.0493273	0.0794593	0.0450058	0.0417094	0.0905254	0.0450258	0.0600782	0.0230509
62.6	0.0526791	0.0838567	0.049005	0.0465812	0.0982433	0.0436218	0.0629424	0.028076
62.8	0.0530703	0.0814631	0.0465875	0.0456326	0.0981442	0.046222	0.0648456	0.0244995
63	0.0561943	0.087747	0.0513674	0.0544677	0.0945334	0.0468002	0.065235	0.0209794
63.2	0.0570732	0.0899478	0.0490436	0.0516675	0.105326	0.0444865	0.0652414	0.0231222
63.4	0.058922	0.089527	0.0481794	0.0543225	0.101982	0.0526416	0.0670883	0.0238323
63.6	0.0611608	0.0938168	0.0540513	0.0552334	0.105553	0.0530313	0.0719787	0.0219402
63.8	0.0690058	0.0952132	0.057594	0.0575057	0.107655	0.0580136	0.0715079	0.0245228
64	0.0651256	0.0997336	0.0579115	0.0617834	0.109728	0.0531537	0.0778474	0.023134
64.2	0.0669751	0.0998747	0.0601172	0.0603455	0.112455	0.0612038	0.078496	0.0229998
64.4	0.0644825	0.100441	0.0659914	0.060709	0.117829	0.0620979	0.0808531	0.0252047
64.6	0.069784	0.102781	0.0685588	0.0662002	0.120014	0.0622741	0.0825897	0.0231311
64.8	0.0687312	0.10528	0.0721577	0.0649871	0.121677	0.0634099	0.0820383	0.0280447
65	0.0728665	0.109666	0.0725292	0.0703144	0.123612	0.0665606	0.0866862	0.0258455
65.2	0.0763064	0.108799	0.0741042	0.0718681	0.121676	0.071543	0.0865903	0.0240954
65.4	0.0812781	0.110075	0.0751353	0.0748581	0.120489	0.0737611	0.0891647	0.0253288
65.6	0.0724492	0.11745	0.0744045	0.0754855	0.12527	0.0715049	0.0933622	0.0235209
65.8	0.080907	0.115668	0.0804717	0.0778154	0.131548	0.0752966	0.0949501	0.0284706
66	0.0815228	0.116954	0.0788664	0.0816329	0.130212	0.077704	0.0983658	0.0235128
66.2	0.0871669	0.117549	0.0847044	0.0843813	0.137173	0.0772176	0.0972157	0.0253296
66.4	0.0874967	0.117535	0.0857457	0.0805035	0.13774	0.0831396	0.100605	0.0242206
66.6	0.089966	0.125979	0.0854528	0.0867402	0.135623	0.0847597	0.0979548	0.0272497
66.8	0.0934199	0.124347	0.0894625	0.0909831	0.138786	0.0847016	0.0985087	0.0255907
67	0.0907696	0.129804	0.0884619	0.0918197	0.145949	0.0878586	0.108477	0.0246253
67.2	0.0911775	0.131262	0.0961528	0.0925794	0.145608	0.0924236	0.111186	0.0216191
67.4	0.0991242	0.134185	0.0956422	0.0943761	0.146623	0.0909455	0.109011	0.0281007
67.6	0.0981742	0.135447	0.0998609	0.098044	0.147455	0.0927067	0.115528	0.0224485
67.8	0.103624	0.138776	0.0981743	0.102906	0.152036	0.0999894	0.110644	0.0253049
68	0.100824	0.139366	0.100664	0.105238	0.156468	0.0930052	0.115201	0.0249275
68.2	0.107106	0.142176	0.100707	0.10316	0.154565	0.0950241	0.120703	0.0266482
68.4	0.109332	0.148461	0.0973253	0.105893	0.1558	0.102599	0.120804	0.0257896
68.6	0.114167	0.144323	0.104428	0.109291	0.159656	0.101499	0.123783	0.0268557
68.8	0.109983	0.144447	0.109365	0.110518	0.161534	0.107685	0.124777	0.0272828
69	0.115695	0.14968	0.114341	0.11204	0.162297	0.109674	0.126228	0.0274488
69.2	0.11973	0.147066	0.114285	0.111975	0.165732	0.110354	0.126191	0.0207141
69.4	0.119717	0.155678	0.118516	0.113771	0.164196	0.113159	0.133137	0.0269044
69.6	0.120883	0.156181	0.118543	0.1169	0.17206	0.11265	0.135207	0.0266172
69.8	0.120186	0.156669	0.118844	0.120307	0.16796	0.111669	0.130342	0.0239712
70	0.122617	0.159986	0.118897	0.123831	0.174641	0.119368	0.137517	0.0258153
70.2	0.125893	0.163561	0.125534	0.125268	0.177904	0.12311	0.136221	0.0270854
70.4	0.125743	0.171123	0.125462	0.122716	0.179712	0.12157	0.140683	0.0251413
70.6	0.128169	0.168256	0.128792	0.125943	0.180778	0.125493	0.14227	0.0274056
70.8	0.132266	0.173095	0.130004	0.132773	0.18285	0.124566	0.14777	0.0244833
71	0.127463	0.169843	0.133238	0.131087	0.18355	0.123783	0.143439	0.0246502
71.2	0.135544	0.174302	0.138827	0.136718	0.186772	0.13	0.147379	0.0258141
71.4	0.142316	0.175036	0.134231	0.141098	0.189879	0.126961	0.148706	0.0257438
71.6	0.137236	0.180996	0.137037	0.141022	0.190203	0.132163	0.15567	0.0256046
71.8	0.142091	0.180443	0.141762	0.14103	0.192076	0.138379	0.156184	0.0254486
72	0.146489	0.183959	0.142023	0.145394	0.196603	0.137876	0.160195	0.0289761
72.2	0.143703	0.182624	0.144103	0.148371	0.199632	0.14264	0.160928	0.0233147
72.4	0.151427	0.191506	0.143093	0.148019	0.200465	0.1419	0.162465	0.0260991
72.6	0.152209	0.192941	0.148408	0.150316	0.203141	0.142872	0.166078	0.0254983
72.8	0.152617	0.19174	0.149826	0.15022	0.203759	0.147531	0.165899	0.0252421
73	0.156294	0.192025	0.151084	0.153423	0.205847	0.149638	0.168398	0.0284708
73.2	0.157674	0.197932	0.153878	0.150878	0.210514	0.150718	0.174577	0.0274366
73.4	0.158224	0.205397	0.157729	0.15848	0.209476	0.153361	0.170547	0.025533
73.6	0.16168	0.201545	0.153046	0.160046	0.21188	0.157027	0.178946	0.0270918
73.8	0.161787	0.19897	0.159184	0.161653	0.212989	0.156852	0.175957	0.0287898
74	0.165439	0.203988	0.16684	0.166855	0.218158	0.159851	0.176614	0.0253433
74.2	0.168921	0.205591	0.164001	0.169946	0.217849	0.159294	0.178529	0.0267833
74.4	0.172656	0.210482	0.166085	0.172005	0.224482	0.163062	0.17917	0.0255732
74.6	0.175869	0.206651	0.172663	0.173492	0.225198	0.160143	0.184326	0.0301096
74.8	0.174893	0.212563	0.173393	0.172069	0.2243	0.168388	0.186515	0.031067
75	0.180008	0.212732	0.175607	0.175154	0.230251	0.171936	0.189778	0.0241875
75.2	0.179856	0.214343	0.174672	0.178323	0.231085	0.170157	0.188272	0.0227249
75.4	0.18147	0.21768	0.180055	0.179384	0.229873	0.172959	0.192808	0.028355
75.6	0.187302	0.222073	0.181162	0.182449	0.235809	0.173527	0.194599	0.0265732
75.8	0.187307	0.224756	0.181111	0.184795	0.237861	0.178251	0.198222	0.0266463
76	0.186585	0.221079	0.183851	0.188079	0.234282	0.181742	0.196655	0.0249417
76.2	0.187903	0.231306	0.184189	0.185853	0.242592	0.183848	0.20287	0.0230032
76.4	0.191572	0.23112	0.189421	0.187325	0.241576	0.188625	0.204468	0.0199314
76.6	0.196046	0.232656	0.190105	0.192138	0.245805	0.184061	0.205975	0.0279957
76.8	0.196312	0.232653	0.193129	0.194154	0.249311	0.189354	0.210487	0.0281928
77	0.19689	0.235865	0.194817	0.19555	0.250819	0.191116	0.212402	0.0280607
77.2	0.199328	0.237548	0.196636	0.199222	0.250699	0.192299	0.21216	0.026379
77.4	0.200096	0.240239	0.199674	0.200314	0.258587	0.192897	0.211843	0.0259531
77.6	0.198804	0.246727	0.199393	0.205758	0.253386	0.195461	0.216432	0.0296197
77.8	0.207027	0.246797	0.201919	0.202942	0.25765	0.197676	0.220822	0.0268555
78	0.211634	0.248659	0.211736	0.206967	0.261099	0.201491	0.224026	0.0281797
78.2	0.210394	0.252206	0.203119	0.208745	0.264782	0.203466	0.225263	0.0251695
78.4	0.210865	0.25246	0.211339	0.211682	0.263209	0.207184	0.22533	0.0275326
78.6	0.21532	0.256988	0.212694	0.212618	0.265827	0.207971	0.228966	0.0320595
78.8	0.217179	0.255639	0.215643	0.216545	0.268802	0.209575	0.2285	0.0280391
79	0.219616	0.264448	0.220467	0.217513	0.271345	0.213553	0.232173	0.029358
79.2	0.224986	0.260095	0.218457	0.218081	0.27397	0.215511	0.233248	0.0282366
79.4	0.225609	0.266435	0.216509	0.22112	0.276331	0.21613	0.236249	0.0263457
79.6	0.220728	0.26861	0.224397	0.221508	0.277268	0.219094	0.241184	0.023125
79.8	0.22901	0.266391	0.222968	0.222822	0.283681	0.217598	0.237993	0.0277893
80	0.230457	0.270614	0.229449	0.224025	0.281688	0.223267	0.243585	0.0244838
80.2	0.232486	0.273452	0.229485	0.232996	0.282386	0.224216	0.245767	0.0295014
80.4	0.231543	0.277747	0.230787	0.231376	0.282968	0.228927	0.246782	0.025857
80.6	0.237013	0.276764	0.232774	0.237814	0.289428	0.228261	0.250199	0.0247623
80.8	0.239005	0.280014	0.235744	0.239619	0.29373	0.230087	0.249653	0.0276607
81	0.240215	0.280471	0.235536	0.239417	0.292111	0.229341	0.250019	0.0288358
81.2	0.240231	0.283267	0.235317	0.241255	0.299669	0.237666	0.258749	0.0307192
81.4	0.244642	0.28703	0.242697	0.242189	0.296007	0.238405	0.25541	0.029264
81.6	0.244205	0.286575	0.248758	0.241223	0.300746	0.240222	0.252838	0.0284577
81.8	0.247652	0.296097	0.246175	0.247543	0.303404	0.243741	0.261679	0.0258656
82	0.24723	0.290578	0.247447	0.250164	0.307984	0.245601	0.259206	0.0286939
82.2	0.250561	0.29294	0.252484	0.253808	0.310403	0.245843	0.263084	0.0271737
82.4	0.258205	0.292879	0.254788	0.254177	0.308459	0.245638	0.268648	0.0275798
82.6	0.261486	0.298707	0.254055	0.254165	0.312451	0.248597	0.270662	0.0268048
82.8	0.258955	0.301785	0.258254	0.261769	0.314224	0.254072	0.273352	0.0284881
83	0.260743	0.304411	0.256563	0.264901	0.318217	0.253106	0.272959	0.0293315
83.2	0.263274	0.304747	0.258109	0.259527	0.316594	0.255416	0.273922	0.0282309
83.4	0.266126	0.307419	0.261419	0.265166	0.318507	0.259327	0.276149	0.0357694
83.6	0.269378	0.310041	0.269369	0.268185	0.319932	0.258978	0.277791	0.0294288
83.8	0.269443	0.311176	0.265802	0.265626	0.320837	0.260817	0.280032	0.028205
84	0.267963	0.312583	0.270368	0.26906	0.327313	0.267345	0.284533	0.0258161
84.2	0.273679	0.317876	0.270471	0.273112	0.330599	0.268514	0.284578	0.0237905
84.4	0.277556	0.315124	0.273241	0.27404	0.332663	0.267916	0.286684	0.0265066
84.6	0.278372	0.319647	0.277057	0.277575	0.332607	0.274223	0.291677	0.0290448
84.8	0.279142	0.319071	0.278165	0.280882	0.334868	0.270008	0.291405	0.0290203
85	0.286758	0.327888	0.279909	0.280629	0.34008	0.275535	0.295313	0.0256316
85.2	0.285447	0.327716	0.28142	0.283041	0.339261	0.275394	0.295518	0.0279668
85.4	0.287592	0.32541	0.288827	0.286181	0.343506	0.275756	0.302703	0.0296383
85.6	0.289272	0.330014	0.28626	0.287202	0.346508	0.279975	0.301661	0.0264621
85.8	0.287776	0.333068	0.287172	0.293898	0.349292	0.284625	0.306041	0.0293002
86	0.29189	0.338573	0.291779	0.295948	0.349702	0.283175	0.310616	0.0266663
86.2	0.297048	0.340563	0.294104	0.293529	0.346549	0.29294	0.306438	0.025745
86.4	0.297442	0.340144	0.29274	0.297832	0.350419	0.291381	0.309978	0.0297376
86.6	0.299367	0.340462	0.300574	0.29895	0.360683	0.292088	0.316296	0.0251139
86.8	0.303359	0.348595	0.298293	0.30073	0.361787	0.293501	0.319678	0.02769
87	0.306152	0.34804	0.301235	0.3011	0.361616	0.293865	0.31849	0.02747
87.2	0.309439	0.344405	0.299238	0.304096	0.362651	0.297592	0.319529	0.0274667
87.4	0.306007	0.347703	0.303338	0.30624	0.366922	0.300223	0.323602	0.0288696
87.6	0.309353	0.35691	0.306761	0.309908	0.364814	0.303092	0.320633	0.0269122
87.8	0.310662	0.352918	0.308069	0.312658	0.368647	0.304498	0.324108	0.0267691
88	0.311846	0.356322	0.314485	0.319093	0.368757	0.306683	0.325941	0.0305625
88.2	0.314513	0.361021	0.313369	0.315297	0.375324	0.314104	0.330208	0.0276719
88.4	0.320078	0.366119	0.314749	0.319891	0.377153	0.309872	0.334392	0.0296147
88.6	0.32361	0.369145	0.31259	0.318122	0.378881	0.313575	0.336518	0.0308151
88.8	0.324827	0.370591	0.317151	0.324299	0.380782	0.311138	0.337032	0.0284786
89	0.323	0.375818	0.326292	0.324542	0.380175	0.315572	0.337834	0.0251916
89.2	0.331632	0.369095	0.323293	0.329833	0.38776	0.318136	0.339421	0.0297108
89.4	0.333051	0.376133	0.329193	0.327613	0.387976	0.323531	0.339166	0.029785
89.6	0.32966	0.378539	0.32393	0.330142	0.386958	0.32299	0.34544	0.0282839
89.8	0.333195	0.381224	0.33238	0.335561	0.391676	0.32502	0.344518	0.0236667
90	0.339074	0.382526	0.333604	0.331969	0.395502	0.326573	0.35029	0.0303482
90.2	0.336635	0.381109	0.336601	0.339771	0.392872	0.328766	0.35326	0.0286949
90.4	0.344456	0.387379	0.338118	0.339527	0.400953	0.33358	0.351266	0.0256537
90.6	0.341598	0.388839	0.335344	0.341068	0.400715	0.339153	0.357076	0.02342
90.8	0.343418	0.388847	0.341298	0.341519	0.402549	0.332601	0.351365	0.0302544
91	0.350387	0.390536	0.344274	0.346599	0.405611	0.336528	0.356753	0.0244158
91.2	0.351365	0.391975	0.349065	0.349272	0.411232	0.340907	0.364274	0.0285447
91.4	0.348294	0.399979	0.349443	0.352131	0.413267	0.340461	0.364002	0.0234954
91.6	0.352715	0.396565	0.347797	0.353361	0.410249	0.344688	0.363531	0.0266609
91.8	0.353931	0.39856	0.350197	0.357057	0.413142	0.350502	0.37002	0.0311495
92	0.355804	0.401898	0.352691	0.358766	0.412823	0.349864	0.36998	0.029783
92.2	0.356535	0.402247	0.358274	0.357233	0.417139	0.348171	0.36974	0.0256785
92.4	0.361883	0.402859	0.356895	0.35974	0.418695	0.354249	0.374235	0.0280118
92.6	0.36552	0.404933	0.361493	0.363362	0.422589	0.356479	0.37186	0.0283008
92.8	0.364252	0.411375	0.361556	0.359995	0.425268	0.35386	0.376635	0.0319952
93	0.371575	0.416502	0.365342	0.370423	0.427757	0.362155	0.379507	0.0275513
93.2	0.368405	0.419078	0.369721	0.367722	0.42879	0.361795	0.378916	0.0295518
93.4	0.375625	0.416722	0.371115	0.371966	0.432018	0.36366	0.382711	0.027593
93.6	0.375002	0.417135	0.370489	0.374315	0.430673	0.370365	0.386872	0.0275754
93.8	0.380274	0.423842	0.373222	0.378038	0.431593	0.365077	0.387537	0.0242075
94	0.380902	0.423311	0.377443	0.382149	0.436353	0.367668	0.391711	0.0285131
94.2	0.381923	0.427536	0.375074	0.379133	0.437647	0.373418	0.391534	0.026504
94.4	0.38517	0.427029	0.382071	0.382977	0.444075	0.374778	0.394922	0.0288619
94.6	0.386554	0.431407	0.384797	0.385203	0.442522	0.380992	0.399493	0.0264309
94.8	0.389975	0.430628	0.384586	0.388334	0.443841	0.37862	0.400112	0.0281589
95	0.392842	0.436627	0.385965	0.390886	0.446918	0.380468	0.404085	0.0295748
95.2	0.391136	0.436786	0.388389	0.389935	0.453758	0.382311	0.407179	0.0277568
95.4	0.39489	0.438468	0.385499	0.390998	0.458218	0.385157	0.407234	0.0275102
95.6	0.401866	0.43873	0.392561	0.395708	0.453772	0.385927	0.409226	0.0268819
95.8	0.395547	0.445675	0.395856	0.400155	0.458314	0.388917	0.41173	0.0259957
96	0.402204	0.44415	0.400606	0.403124	0.461319	0.390616	0.410303	0.0311967
96.2	0.402167	0.448744	0.399964	0.404537	0.460561	0.396638	0.41359	0.0284032
96.4	0.408713	0.451241	0.403764	0.402812	0.46221	0.393626	0.416337	0.0284222
96.6	0.410006	0.45091	0.405893	0.408487	0.468072	0.398219	0.415803	0.0264863
96.8	0.413871	0.452194	0.408623	0.409699	0.469295	0.397887	0.423482	0.0304558
97	0.413503	0.458679	0.409129	0.411735	0.469794	0.399163	0.422113	0.0311577
97.2	0.416263	0.46037	0.409822	0.410367	0.474917	0.406611	0.430429	0.0265979
97.4	0.417016	0.460185	0.410096	0.414909	0.477622	0.405287	0.425616	0.0291693
97.6	0.418541	0.466178	0.413761	0.415528	0.475783	0.411571	0.42874	0.0308098
97.8	0.419029	0.46706	0.417222	0.417372	0.476048	0.409939	0.429635	0.0293182
98	0.422259	0.469249	0.416755	0.418981	0.482583	0.409091	0.431474	0.0270104
98.2	0.421011	0.466455	0.419727	0.421156	0.487417	0.414715	0.436326	0.0319608
98.4	0.429679	0.476347	0.423812	0.425491	0.488058	0.418858	0.439361	0.0295265
98.6	0.431054	0.475011	0.427025	0.428281	0.489793	0.42171	0.444328	0.0308267
98.8	0.43565	0.473152	0.425001	0.429943	0.491988	0.422555	0.444987	0.0312979
99	0.433629	0.479571	0.430159	0.436238	0.487978	0.426806	0.442257	0.0314556
99.2	0.438542	0.484964	0.431002	0.435735	0.495797	0.427531	0.445361	0.0273185
99.4	0.43799	0.48628	0.432433	0.433857	0.500966	0.424889	0.447406	0.0296448
99.6	0.442212	0.48554	0.433113	0.439632	0.498601	0.430564	0.451543	0.0343197
99.8	0.439327	0.487084	0.438501	0.442292	0.507143	0.433847	0.454801	0.0281509
100	0.444117	0.49096	0.44075	0.443578	0.504669	0.432615	0.455651	0.0307572
100.2	0.446379	0.494717	0.443361	0.440844	0.510419	0.437127	0.45941	0.03105
100.4	0.444756	0.497177	0.444079	0.443299	0.512904	0.435639	0.459967	0.0289571
100.6	0.448583	0.500314	0.447831	0.44819	0.505914	0.436538	0.461933	0.0313401
100.8	0.453145	0.500266	0.448884	0.451498	0.514887	0.442926	0.464528	0.0336539
101	0.455449	0.500598	0.448465	0.452033	0.511501	0.445877	0.467807	0.0258784
101.2	0.456115	0.500035	0.456082	0.456845	0.517985	0.44544	0.465919	0.0288111
101.4	0.457852	0.508674	0.458108	0.45743	0.519162	0.44961	0.466815	0.0270487
101.6	0.460271	0.509089	0.458217	0.457733	0.520419	0.453911	0.472465	0.0304394
101.8	0.461883	0.511402	0.463144	0.46171	0.523299	0.457379	0.473888	0.0322437
102	0.463829	0.510699	0.458104	0.46788	0.530328	0.458671	0.476652	0.0333262
102.2	0.469809	0.516994	0.460892	0.468459	0.53069	0.460013	0.482389	0.0322383
102.4	0.474022	0.516562	0.468728	0.470689	0.530603	0.458485	0.480724	0.0286977
102.6	0.475538	0.522904	0.46843	0.467658	0.535297	0.464677	0.485088	0.0299849
102.8	0.473869	0.519923	0.466261	0.474621	0.537608	0.467215	0.485268	0.028338
103	0.47563	0.522387	0.472604	0.476088	0.538389	0.46655	0.48675	0.0286508
103.2	0.480438	0.527978	0.476428	0.477328	0.542733	0.466015	0.485197	0.0278683
103.4	0.483645	0.52476	0.479832	0.481601	0.541951	0.468824	0.494621	0.0297106
103.6	0.483925	0.531087	0.476676	0.485366	0.543974	0.473816	0.495429	0.029023
103.8	0.486137	0.53113	0.479767	0.485921	0.548751	0.474947	0.497966	0.0321721
104	0.485169	0.536632	0.484415	0.484845	0.548618	0.476333	0.496921	0.0273158
104.2	0.491013	0.534815	0.487892	0.489883	0.551502	0.480546	0.498576	0.0267077
104.4	0.490502	0.535987	0.486589	0.490351	0.556602	0.482045	0.506803	0.0270719
104.6	0.497504	0.543433	0.487927	0.494478	0.557538	0.482343	0.505753	0.0241769
104.8	0.496462	0.545474	0.490524	0.494783	0.557047	0.482088	0.507291	0.0272929
105	0.501472	0.544675	0.492424	0.498751	0.558835	0.489803	0.509699	0.0265623
105.2	0.50032	0.548521	0.495126	0.499206	0.567712	0.49293	0.512184	0.0287668
105.4	0.502855	0.555291	0.499148	0.502305	0.559281	0.491412	0.514875	0.0284428
105.6	0.507691	0.556481	0.497534	0.503129	0.567732	0.49617	0.51922	0.032189
105.8	0.508538	0.555989	0.502877	0.506205	0.570826	0.49958	0.519392	0.0298465
106	0.508132	0.556544	0.504838	0.509239	0.571012	0.500563	0.52059	0.0344692
106.2	0.512891	0.561107	0.508673	0.508529	0.572899	0.501775	0.524137	0.0282176
106.4	0.514967	0.563281	0.511023	0.513362	0.577388	0.505731	0.525132	0.0308517
106.6	0.514953	0.559423	0.507918	0.512266	0.57698	0.50406	0.529303	0.0285964
106.8	0.520234	0.568959	0.515687	0.515687	0.580052	0.506755	0.528677	0.0275168
107	0.526566	0.570351	0.516019	0.518193	0.587179	0.512457	0.531232	0.0283605
107.2	0.52219	0.575337	0.515857	0.521951	0.586003	0.512212	0.535135	0.028647
107.4	0.525681	0.577354	0.521021	0.52279	0.585858	0.51576	0.535431	0.0280957
107.6	0.525715	0.575951	0.518761	0.525386	0.593478	0.517556	0.536806	0.0315449
107.8	0.530861	0.577048	0.525471	0.530381	0.590958	0.520427	0.542916	0.0300154
108	0.535749	0.583492	0.529408	0.528387	0.595404	0.517729	0.540898	0.0291561
108.2	0.534084	0.58465	0.532356	0.532753	0.596424	0.522189	0.545119	0.030594
108.4	0.531781	0.580425	0.531793	0.535454	0.592406	0.523569	0.548221	0.027424
108.6	0.538993	0.583098	0.534599	0.533567	0.59464	0.525784	0.546967	0.0290448
108.8	0.542752	0.591307	0.534429	0.537844	0.604669	0.52991	0.548597	0.03146
109	0.541381	0.5878	0.535085	0.538746	0.600377	0.531955	0.555652	0.0318622
109.2	0.546519	0.592452	0.54071	0.541753	0.608891	0.535534	0.551716	0.0261326
109.4	0.547235	0.597583	0.542703	0.542628	0.608602	0.535285	0.555269	0.0337427
109.6	0.547494	0.594757	0.548772	0.544472	0.609165	0.539337	0.558516	0.0302603
109.8	0.552953	0.601976	0.546783	0.552309	0.61939	0.545998	0.561858	0.02823
110	0.554312	0.60167	0.544682	0.551649	0.616601	0.542046	0.563289	0.0300487
110.2	0.553484	0.60587	0.55016	0.554581	0.619893	0.544472	0.566007	0.0314452
110.4	0.559256	0.603884	0.549167	0.556582	0.620704	0.547972	0.566161	0.0278427
110.6	0.563301	0.609803	0.553679	0.558514	0.62017	0.548331	0.57093	0.0286437
110.8	0.56761	0.610618	0.556695	0.560058	0.627113	0.554442	0.572075	0.0293536
111	0.569425	0.61103	0.557304	0.564377	0.624709	0.551018	0.572431	0.0291301
111.2	0.569924	0.615215	0.562745	0.562367	0.625222	0.560187	0.571839	0.0331109
111.4	0.567279	0.617552	0.565213	0.566808	0.632708	0.554889	0.580434	0.0272326
111.6	0.56842	0.618743	0.568612	0.569598	0.634333	0.557429	0.581692	0.031029
111.8	0.574747	0.622746	0.568857	0.574381	0.634864	0.561149	0.57924	0.027706
112	0.577676	0.624588	0.568857	0.571143	0.640238	0.564353	0.584554	0.0338483
112.2	0.582975	0.627076	0.573658	0.575388	0.641459	0.56655	0.587843	0.030621
112.4	0.579901	0.62667	0.571958	0.576471	0.640104	0.565209	0.58435	0.0292876
112.6	0.583248	0.62977	0.576532	0.578733	0.645656	0.571197	0.593257	0.0309383
112.8	0.584716	0.635613	0.580331	0.579535	0.64854	0.572174	0.594558	0.0310844
113	0.585175	0.635119	0.582972	0.584396	0.651047	0.574228	0.5973	0.0323547
113.2	0.593461	0.639837	0.578031	0.587805	0.654038	0.581559	0.59497	0.0289607
113.4	0.589105	0.641133	0.589265	0.591124	0.6531	0.578027	0.597196	0.0325202
113.6	0.587827	0.640792	0.585348	0.586801	0.657616	0.578872	0.604984	0.0304413
113.8	0.595953	0.64417	0.587508	0.593718	0.661522	0.585077	0.602085	0.0326773
114	0.596946	0.646843	0.592902	0.59409	0.663696	0.585017	0.603775	0.0281659
114.2	0.599945	0.654099	0.595777	0.596233	0.658835	0.586448	0.60889	0.0304025
114.4	0.598707	0.652082	0.596399	0.601827	0.66261	0.587293	0.611582	0.0290515
114.6	0.599777	0.659092	0.599003	0.60553	0.668539	0.590478	0.617744	0.0277705
114.8	0.608263	0.651351	0.599944	0.603312	0.67065	0.595724	0.611997	0.0277461
115	0.608596	0.658523	0.604482	0.605177	0.671169	0.597392	0.619265	0.0293858
115.2	0.610196	0.661012	0.604779	0.609671	0.674642	0.601314	0.619534	0.0295315
115.4	0.610582	0.662625	0.606308	0.610488	0.673568	0.599604	0.622872	0.0261509
115.6	0.61682	0.666415	0.609537	0.610582	0.677254	0.600367	0.623688	0.0258174
115.8	0.614662	0.666422	0.610838	0.615279	0.681153	0.605945	0.627142	0.0317753
116	0.620155	0.669395	0.615553	0.618266	0.686959	0.605065	0.631395	0.0328352
116.2	0.619006	0.673553	0.613662	0.617835	0.685051	0.606789	0.630556	0.0320887
116.4	0.628856	0.672079	0.619673	0.624512	0.689961	0.611629	0.634139	0.0321256
116.6	0.623495	0.673029	0.619947	0.624726	0.688795	0.61128	0.634176	0.0293254
116.8	0.629546	0.680223	0.622402	0.626383	0.689963	0.616489	0.635198	0.0312397
117	0.634659	0.677755	0.622397	0.629684	0.695101	0.618356	0.639464	0.0238287
117.2	0.629523	0.684872	0.625993	0.63471	0.696852	0.623531	0.643107	0.0319729
117.4	0.635601	0.682738	0.627307	0.62971	0.698826	0.624053	0.646486	0.0291462
117.6	0.638533	0.687894	0.634705	0.633951	0.699836	0.622709	0.64609	0.0313684
117.8	0.635555	0.689889	0.634397	0.635944	0.700345	0.624962	0.645786	0.029681
118	0.64374	0.692372	0.63511	0.639825	0.706272	0.62529	0.650553	0.0248707
118.2	0.64565	0.692096	0.63656	0.636627	0.708487	0.631606	0.654017	0.0300479
118.4	0.643499	0.690713	0.641619	0.642063	0.712167	0.631966	0.654842	0.0282845
118.6	0.647851	0.700584	0.642303	0.648437	0.711183	0.635287	0.657075	0.0259741
118.8	0.649172	0.702519	0.640992	0.645864	0.711913	0.636652	0.663565	0.0291068
119	0.649202	0.702189	0.642996	0.65297	0.718061	0.639301	0.661976	0.0285227
119.2	0.654025	0.699924	0.649093	0.650092	0.717144	0.642098	0.661935	0.0298219
119.4	0.658859	0.709844	0.650864	0.652761	0.722423	0.642225	0.663458	0.0319197
119.6	0.659163	0.704876	0.654607	0.658097	0.723784	0.643878	0.671937	0.0276305
119.8	0.660894	0.712632	0.652402	0.659768	0.724082	0.64901	0.667313	0.0310785
120	0.664641	0.710908	0.655227	0.658581	0.730871	0.651763	0.672274	0.0299963
120.2	0.665101	0.714731	0.659073	0.659502	0.728609	0.65479	0.672698	0.0320606
120.4	0.66699	0.716057	0.664512	0.662586	0.734313	0.656674	0.676033	0.0316063
120.6	0.669806	0.721487	0.661496	0.66698	0.735394	0.656944	0.67997	0.0290286
120.8	0.673263	0.723926	0.663535	0.669344	0.740727	0.664842	0.68699	0.0318389
121	0.674753	0.725589	0.667955	0.670718	0.74266	0.662328	0.684301	0.0299844
121.2	0.678815	0.727479	0.670724	0.674212	0.742505	0.66372	0.681077	0.0341979
121.4	0.680522	0.733368	0.673075	0.677808	0.745953	0.66441	0.688609	0.0294024
121.6	0.681678	0.730229	0.672833	0.675744	0.739894	0.667713	0.688169	0.0298551
121.8	0.683661	0.733125	0.678701	0.675692	0.745879	0.667285	0.689595	0.02921
122	0.685426	0.740124	0.680659	0.68067	0.750982	0.67147	0.692595	0.0295136
122.2	0.690369	0.741254	0.683336	0.683862	0.753725	0.674534	0.693116	0.0274698
122.4	0.688989	0.742984	0.682469	0.685959	0.74656	0.678811	0.701433	0.0279077
122.6	0.698228	0.740999	0.685443	0.690165	0.758687	0.68266	0.69646	0.0347459
122.8	0.689515	0.745789	0.684603	0.688967	0.757797	0.680835	0.701646	0.0301922
123	0.696255	0.744074	0.687424	0.691697	0.762311	0.680591	0.705242	0.0272887
123.2	0.701454	0.746643	0.693179	0.696621	0.763649	0.685566	0.706825	0.0326451
123.4	0.698802	0.752874	0.694663	0.698466	0.764232	0.686518	0.70845	0.0327989
123.6	0.699537	0.753046	0.696312	0.703172	0.768809	0.690353	0.711365	0.0265526
123.8	0.705213	0.756968	0.698399	0.701538	0.770992	0.687972	0.710092	0.0289115
124	0.706658	0.761818	0.694206	0.70235	0.771773	0.691168	0.719252	0.0324072
124.2	0.704684	0.759163	0.699637	0.704473	0.774126	0.694402	0.71662	0.0260004
124.4	0.709134	0.764661	0.70027	0.708432	0.776611	0.697616	0.718766	0.0351668
124.6	0.710255	0.763898	0.708322	0.712708	0.779715	0.704672	0.720988	0.0319211
124.8	0.714527	0.769337	0.704198	0.708031	0.783786	0.702576	0.725534	0.030998
125	0.715125	0.767902	0.709901	0.714744	0.788392	0.702773	0.729807	0.0293742
125.2	0.717205	0.771982	0.711587	0.719545	0.785087	0.707178	0.724501	0.0318332
125.4	0.715481	0.777695	0.71016	0.716489	0.789309	0.708816	0.730603	0.0303249
125.6	0.721068	0.778607	0.719304	0.720362	0.787623	0.710981	0.731667	0.0271479
125.8	0.727309	0.781631	0.721298	0.72163	0.788823	0.712842	0.734336	0.0320884
126	0.729228	0.781261	0.724359	0.722377	0.795105	0.718923	0.733385	0.0298479
126.2	0.727406	0.78107	0.728263	0.72596	0.799376	0.714547	0.741491	0.0285738
126.4	0.731421	0.785576	0.724164	0.728665	0.804298	0.719794	0.744023	0.0294454
126.6	0.736854	0.785696	0.72922	0.730958	0.79809	0.724584	0.741545	0.0316986
126.8	0.739642	0.785083	0.729653	0.736906	0.807454	0.72656	0.746089	0.0330459
127	0.740144	0.794555	0.731234	0.736442	0.808692	0.724443	0.745098	0.0329906
127.2	0.743204	0.794359	0.735225	0.740579	0.802443	0.727435	0.75145	0.0302632
127.4	0.744049	0.794824	0.734843	0.744533	0.811101	0.732293	0.753554	0.0273517
127.6	0.748179	0.794223	0.737781	0.73944	0.811145	0.730395	0.752596	0.0262774
127.8	0.748242	0.798483	0.738949	0.740064	0.814417	0.733565	0.759423	0.0332379
128	0.751152	0.805332	0.742021	0.748594	0.815846	0.736238	0.756861	0.0304912
128.2	0.754456	0.806213	0.744226	0.75175	0.819261	0.740073	0.761282	0.0292204
128.4	0.755589	0.807043	0.743089	0.75257	0.819103	0.741772	0.763495	0.0289741
128.6	0.755736	0.807238	0.748716	0.75498	0.825118	0.744977	0.762723	0.0301571
128.8	0.76125	0.81345	0.754324	0.760047	0.826389	0.745997	0.769634	0.0309001
129	0.762499	0.818785	0.748814	0.76175	0.828021	0.744979	0.76915	0.0309794
129.2	0.762053	0.816298	0.757473	0.763992	0.832581	0.749287	0.773151	0.0302447
129.4	0.764047	0.817262	0.755414	0.764613	0.831141	0.753842	0.773048	0.0299046
129.6	0.772695	0.818951	0.758078	0.764337	0.837714	0.755258	0.775771	0.032192
129.8	0.768841	0.824476	0.761808	0.767647	0.83532	0.756912	0.778235	0.0319681
130	0.773595	0.824768	0.761869	0.76909	0.839379	0.757934	0.782423	0.0286973
130.2	0.775184	0.826306	0.770203	0.768001	0.838913	0.763712	0.78129	0.0299406
130.4	0.774375	0.829419	0.768158	0.771212	0.843371	0.76321	0.783209	0.0281346
130.6	0.777632	0.829635	0.772688	0.77682	0.843223	0.764164	0.786835	0.0312313
130.8	0.78113	0.83453	0.773683	0.777797	0.847949	0.767591	0.787761	0.0312168
131	0.778181	0.836454	0.776033	0.777355	0.850328	0.772139	0.789925	0.0285293
131.2	0.787693	0.836605	0.778075	0.784743	0.852651	0.777575	0.793474	0.0321281
131.4	0.787233	0.840679	0.782027	0.784205	0.855359	0.775134	0.79382	0.0325331
131.6	0.791585	0.840751	0.783276	0.785576	0.856483	0.780223	0.796867	0.0321829
131.8	0.791276	0.841896	0.785054	0.78739	0.862529	0.779237	0.795843	0.0280389
132	0.795104	0.843442	0.788119	0.78954	0.865073	0.778115	0.799578	0.0314988
132.2	0.793195	0.849133	0.787257	0.791844	0.858642	0.785127	0.802128	0.0313462
132.4	0.797648	0.851846	0.793678	0.79367	0.869698	0.786263	0.80999	0.0297467
132.6	0.801188	0.853922	0.791568	0.79761	0.869916	0.787386	0.809812	0.0304982
132.8	0.80497	0.860112	0.7955	0.798133	0.865763	0.787616	0.807671	0.0323921
133	0.805689	0.859615	0.792939	0.800073	0.86722	0.792492	0.814055	0.0303839
133.2	0.806561	0.860996	0.798484	0.801227	0.876867	0.793058	0.818201	0.0301877
133.4	0.80848	0.863693	0.80158	0.809483	0.875836	0.793987	0.821162	0.0292292
133.6	0.811617	0.867165	0.801982	0.806796	0.87743	0.797722	0.818037	0.0333627
133.8	0.812782	0.869904	0.803381	0.813546	0.884523	0.803137	0.821072	0.0322098
134	0.817267	0.870757	0.806508	0.811787	0.88484	0.802161	0.821363	0.032103
134.2	0.821121	0.871777	0.808705	0.813589	0.890392	0.802517	0.826276	0.0317875
134.4	0.821957	0.875574	0.813043	0.8159	0.88746	0.806679	0.828736	0.0310072
134.6	0.824599	0.874015	0.813122	0.820613	0.889147	0.812886	0.830955	0.0290763
134.8	0.825865	0.876295	0.814068	0.821295	0.889928	0.807696	0.832578	0.0303474
135	0.828247	0.883255	0.819407	0.823939	0.894772	0.813702	0.835614	0.0284762
135.2	0.831953	0.884648	0.821421	0.824646	0.895562	0.813114	0.836425	0.0319032
135.4	0.831401	0.885368	0.822908	0.826437	0.901201	0.818151	0.838635	0.0297046
135.6	0.833827	0.89008	0.825091	0.831425	0.905308	0.823156	0.838897	0.0342782
135.8	0.836658	0.892354	0.826565	0.832659	0.904707	0.821455	0.841984	0.0340265
136	0.839939	0.889634	0.828382	0.832986	0.908593	0.82193	0.845355	0.0258722
136.2	0.839739	0.894402	0.830465	0.83623	0.909607	0.830742	0.845847	0.0322216
136.4	0.845683	0.895789	0.835528	0.838569	0.910406	0.828632	0.850276	0.0302587
136.6	0.842972	0.898072	0.838015	0.841821	0.913816	0.828811	0.855378	0.0312622
136.8	0.847493	0.897929	0.842456	0.842924	0.91502	0.832083	0.853161	0.0324101
137	0.84688	0.904351	0.844015	0.845549	0.915359	0.834316	0.857194	0.0314591
137.2	0.850184	0.90385	0.841415	0.84928	0.922287	0.838022	0.857454	0.0335656
137.4	0.854307	0.907562	0.844579	0.850169	0.922761	0.841125	0.859599	0.0330222
137.6	0.85727	0.907715	0.847131	0.853544	0.925554	0.842841	0.863548	0.0298197
137.8	0.855633	0.915875	0.852349	0.852528	0.922386	0.842722	0.864995	0.0292049
138	0.859282	0.912191	0.849162	0.856951	0.928994	0.845738	0.870978	0.0317957
138.2	0.865627	0.914004	0.85172	0.860725	0.930156	0.844514	0.869568	0.0263757
138.4	0.864381	0.91967	0.855815	0.860455	0.931575	0.850412	0.872494	0.0313096
138.6	0.866875	0.921988	0.859329	0.859749	0.93345	0.853038	0.872691	0.0319701
138.8	0.871202	0.920901	0.857649	0.861772	0.937411	0.855009	0.87029	0.0322475
139	0.870698	0.924485	0.860481	0.86532	0.93807	0.852117	0.879309	0.0324102
139.2	0.873471	0.923089	0.864691	0.867193	0.93958	0.859229	0.880756	0.0281924
139.4	0.873597	0.93225	0.862427	0.866183	0.946787	0.860954	0.880042	0.0309687
139.6	0.876478	0.928109	0.868951	0.874958	0.946507	0.864556	0.884956	0.0318297
139.8	0.879644	0.934197	0.867374	0.875829	0.948002	0.864225	0.885991	0.0274857
140	0.883713	0.937327	0.875573	0.879305	0.949847	0.864146	0.887109	0.0318215
140.2	0.885125	0.938249	0.878024	0.875721	0.951194	0.870364	0.888359	0.03238
140.4	0.888997	0.9426	0.87893	0.885809	0.956428	0.872419	0.894587	0.0315172
140.6	0.887074	0.943573	0.876766	0.881655	0.957207	0.873768	0.892203	0.030564
140.8	0.895842	0.942609	0.883767	0.887521	0.955246	0.874843	0.896349	0.034733
141	0.892978	0.948111	0.881514	0.884918	0.961373	0.878994	0.897058	0.0308906
141.2	0.896656	0.952411	0.887331	0.890407	0.961896	0.879788	0.899863	0.0321302
141.4	0.898788	0.953414	0.885861	0.891792	0.96866	0.883703	0.900399	0.0301092
141.6	0.901626	0.955711	0.892311	0.894238	0.96727	0.88457	0.907199	0.0309533
141.8	0.90444	0.95524	0.894046	0.901911	0.96925	0.886651	0.90681	0.0284011
142	0.907486	0.958938	0.896011	0.897451	0.968095	0.888753	0.907299	0.0346052
142.2	0.906132	0.95447	0.897694	0.900911	0.976028	0.890976	0.910919	0.0322628
142.4	0.910956	0.967466	0.8999	0.904054	0.978505	0.890386	0.914485	0.0274819
142.6	0.913679	0.967887	0.899042	0.906799	0.97894	0.89777	0.916294	0.030146
142.8	0.915982	0.968495	0.903765	0.906755	0.982636	0.893039	0.917823	0.0332396
143	0.915756	0.972493	0.904791	0.909682	0.986169	0.895989	0.920317	0.0318363
143.2	0.915226	0.971936	0.90989	0.911612	0.985989	0.902451	0.921699	0.0320627
143.4	0.920609	0.974406	0.906724	0.917535	0.98801	0.904426	0.926308	0.0338608
143.6	0.918933	0.975247	0.915706	0.917316	0.993675	0.906536	0.926886	0.0314037
143.8	0.923085	0.980812	0.915393	0.919885	0.995426	0.906497	0.933907	0.0310151
144	0.928009	0.982559	0.918238	0.922221	1.00076	0.912929	0.928158	0.0311583
144.2	0.928757	0.981961	0.916245	0.924074	1.00235	0.913313	0.936817	0.0280626
144.4	0.927648	0.987487	0.924678	0.924853	0.997984	0.913671	0.935397	0.029021
144.6	0.931815	0.990156	0.926029	0.929896	1.00498	0.918542	0.940991	0.0310951
144.8	0.935575	0.988249	0.925476	0.931075	1.0051	0.920009	0.936593	0.032642
145	0.938985	0.9948	0.927141	0.933072	1.00567	0.923327	0.942898	0.0314186
145.2	0.94045	0.997351	0.931509	0.933328	1.01084	0.920756	0.949194	0.03325
145.4	0.938058	0.99363	0.933585	0.935603	1.01311	0.923912	0.950174	0.0265435
145.6	0.947921	1.00228	0.937159	0.936375	1.01032	0.926014	0.952879	0.0320366
145.8	0.944145	0.999906	0.935857	0.938303	1.01904	0.928206	0.951912	0.0320179
146	0.947576	1.00389	0.938085	0.943973	1.01871	0.931382	0.958062	0.0354705
146.2	0.952601	1.00614	0.942832	0.941781	1.01886	0.932713	0.957754	0.0308424
146.4	0.952273	1.00354	0.944869	0.950463	1.01941	0.938699	0.953442	0.0314907
146.6	0.951173	1.00882	0.945326	0.943656	1.0265	0.933849	0.956755	0.0298477
146.8	0.9588	1.01088	0.947583	0.953654	1.02744	0.938136	0.957094	0.0318123
147	0.960216	1.01834	0.948924	0.956259	1.02967	0.940548	0.962501	0.0308278
147.2	0.96338	1.01727	0.953384	0.952463	1.03031	0.943386	0.964513	0.0338943
147.4	0.964911	1.01761	0.953414	0.959966	1.03399	0.94944	0.969275	0.0346262
147.6	0.968507	1.02483	0.955029	0.959494	1.03897	0.94724	0.970728	0.0338057
147.8	0.968297	1.023	0.961263	0.961432	1.03419	0.947561	0.976963	0.0292445
148	0.972005	1.0225	0.957766	0.964583	1.03642	0.953542	0.973455	0.0276984
148.2	0.973781	1.0314	0.959718	0.969337	1.0421	0.956365	0.978819	0.0330841
148.4	0.973799	1.0271	0.967014	0.968379	1.04521	0.958514	0.979452	0.0349756
148.6	0.974917	1.03441	0.968241	0.968698	1.04514	0.961005	0.979243	0.0286705
148.8	0.980377	1.03387	0.968154	0.974215	1.05051	0.962645	0.982135	0.0298476
149	0.978976	1.04023	0.970973	0.978862	1.05193	0.959855	0.986798	0.0347468
149.2	0.982936	1.0372	0.973094	0.97677	1.05187	0.965592	0.99041	0.0327654
149.4	0.984077	1.03886	0.977677	0.979076	1.05679	0.966211	0.987025	0.0311791
149.6	0.988512	1.04197	0.979266	0.982127	1.0576	0.971236	0.992346	0.0343277
149.8	0.991142	1.04354	0.982604	0.987873	1.0614	0.973699	0.998946	0.034521
150	0.99015	1.0507	0.984568	0.983139	1.0632	0.973766	0.992239	0.0315586
150.2	0.994708	1.05092	0.984347	0.986981	1.06343	0.974298	0.999013	0.0285208
150.4	0.996647	1.05086	0.983586	0.990098	1.06748	0.980878	1.00097	0.0289653
150.6	0.999795	1.05387	0.990004	0.992171	1.07481	0.979494	1.00156	0.0314243
150.8	1.00301	1.05697	0.99051	0.996372	1.07241	0.980516	1.00252	0.0287343
151	0.997771	1.0605	0.99389	0.994758	1.07583	0.982573	1.00337	0.0289897
151.2	1.01059	1.06165	0.996581	0.996669	1.0735	0.985656	1.00721	0.0343331
151.4	1.00349	1.06086	0.992845	1.00285	1.08045	0.989247	1.0106	0.0304532
151.6	1.00535	1.06539	0.998768	1.00256	1.08208	0.993037	1.01114	0.0310035
151.8	1.01554	1.06808	1.00091	1.00212	1.07514	0.995305	1.01681	0.0338402
152	1.01497	1.0704	1.00075	1.00727	1.08307	0.994659	1.01421	0.0313593
152.2	1.01623	1.07381	1.00537	1.00799	1.09236	0.997083	1.02195	0.0296514
152.4	1.01362	1.0731	1.00774	1.01104	1.09232	0.999494	1.02362	0.0334801
152.6	1.02287	1.07609	1.01334	1.01355	1.09025	1.00101	1.02579	0.0329625
152.8	1.02514	1.07789	1.01258	1.01892	1.09285	1.00565	1.02132	0.0342115
153	1.02362	1.08373	1.01203	1.01784	1.09525	1.00963	1.02918	0.0329581
153.2	1.03082	1.08466	1.01687	1.01891	1.09965	1.0096	1.03558	0.0315475
153.4	1.02943	1.08406	1.01899	1.0229	1.10104	1.01076	1.03136	0.027298
153.6	1.03238	1.08439	1.02313	1.022	1.10169	1.01309	1.03588	0.0281912
153.8	1.03416	1.08922	1.02043	1.02517	1.10401	1.01661	1.0372	0.0331377
154	1.03566	1.09499	1.02236	1.0299	1.11184	1.01412	1.03702	0.0306049
154.2	1.04042	1.09363	1.02542	1.02982	1.11255	1.01745	1.03882	0.0313363
154.4	1.0421	1.09785	1.02551	1.03814	1.10902	1.02146	1.04475	0.0337275
154.6	1.04243	1.09942	1.0316	1.03629	1.11322	1.02408	1.04303	0.0328293
154.8	1.04011	1.09982	1.03254	1.03935	1.11417	1.02754	1.04267	0.0298911
155	1.04725	1.10559	1.03305	1.03976	1.11949	1.02724	1.05059	0.0336241
155.2	1.0477	1.10148	1.03866	1.04231	1.11896	1.02752	1.05054	0.0295912
155.4	1.05016	1.10632	1.04213	1.04574	1.12398	1.03576	1.05138	0.0333308
155.6	1.05254	1.11411	1.04321	1.04533	1.12585	1.03272	1.05921	0.02785
155.8	1.0561	1.11124	1.0438	1.04855	1.12194	1.03485	1.06054	0.0324629
156	1.05691	1.11379	1.04182	1.04947	1.12633	1.04434	1.06349	0.0284476
156.2	1.05826	1.1177	1.04794	1.0521	1.13427	1.04121	1.06129	0.0302218
156.4	1.05925	1.11796	1.05226	1.05515	1.13482	1.04193	1.06274	0.0313141
156.6	1.06285	1.11966	1.05654	1.05092	1.13736	1.04465	1.0695	0.032391
156.8	1.06511	1.12076	1.05354	1.05711	1.13471	1.0518	1.06866	0.0272161
157	1.06899	1.12508	1.05644	1.06455	1.13982	1.04918	1.07214	0.030096
157.2	1.0727	1.1263	1.05436	1.06387	1.1448	1.05541	1.07351	0.0338844
157.4	1.07202	1.12883	1.05984	1.06588	1.14467	1.05788	1.07803	0.0304306
157.6	1.07597	1.1343	1.07229	1.06653	1.14817	1.05418	1.07824	0.0343014
157.8	1.07576	1.13809	1.06587	1.06985	1.14574	1.05213	1.08008	0.033991
158	1.07945	1.13927	1.06755	1.07485	1.15017	1.06061	1.08361	0.0319716
158.2	1.08326	1.13803	1.07202	1.07449	1.15233	1.06372	1.08326	0.0285341
158.4	1.08509	1.13787	1.06848	1.07819	1.15737	1.06716	1.08902	0.0334223
158.6	1.08395	1.14423	1.07351	1.08043	1.15736	1.06698	1.09077	0.0332812
158.8	1.08803	1.14239	1.08009	1.07816	1.1619	1.07128	1.09151	0.0316608
159	1.09194	1.14318	1.07701	1.08302	1.16497	1.07262	1.09294	0.029852
159.2	1.08916	1.14627	1.08437	1.08474	1.16229	1.07393	1.09461	0.0281555
159.4	1.09573	1.1503	1.08233	1.08431	1.16724	1.07444	1.09575	0.0333316
159.6	1.10045	1.15568	1.08527	1.08943	1.16864	1.0736	1.10131	0.034277
159.8	1.10099	1.15538	1.08821	1.08963	1.17455	1.08334	1.09691	0.0322673
160	1.10327	1.15259	1.08911	1.09256	1.17593	1.07999	1.10642	0.0323109
160.2	1.10211	1.16105	1.09194	1.09476	1.17929	1.08779	1.11051	0.029925
160.4	1.10466	1.16059	1.096	1.099	1.1766	1.08348	1.10773	0.0329407
160.6	1.11242	1.16362	1.09696	1.10137	1.18001	1.08892	1.11251	0.0323191
160.8	1.11041	1.1707	1.10017	1.10204	1.18051	1.09006	1.11443	0.0295573
161	1.11068	1.16578	1.09806	1.10589	1.1824	1.08826	1.10864	0.031709
161.2	1.11347	1.17882	1.09906	1.10694	1.18682	1.09693	1.12139	0.0327098
161.4	1.11655	1.17524	1.10579	1.11301	1.18919	1.09841	1.12019	0.0296645
161.6	1.11999	1.17591	1.10496	1.10832	1.19532	1.0992	1.11643	0.0300131
161.8	1.12218	1.17501	1.10644	1.10897	1.1945	1.10519	1.12575	0.03573
162	1.1231	1.1822	1.11034	1.11567	1.19748	1.10577	1.12871	0.0354373
162.2	1.12687	1.17882	1.1175	1.11615	1.20115	1.10617	1.13086	0.0310237
162.4	1.1271	1.18497	1.1148	1.11865	1.19864	1.10734	1.12637	0.0287125
162.6	1.12806	1.18465	1.11686	1.12047	1.20011	1.11244	1.13307	0.0342964
162.8	1.13126	1.19061	1.11873	1.12417	1.20455	1.11019	1.13496	0.0295768
163	1.13338	1.19288	1.11957	1.12269	1.20737	1.11199	1.13127	0.0312512
163.2	1.14098	1.19288	1.12413	1.12665	1.20741	1.11681	1.14016	0.0369382
163.4	1.1389	1.1944	1.12769	1.1306	1.20803	1.12044	1.13931	0.032069
163.6	1.14127	1.19934	1.12424	1.13371	1.21333	1.12075	1.13959	0.0290421
163.8	1.14505	1.19887	1.12954	1.13333	1.21289	1.1232	1.14396	0.0301646
164	1.14602	1.19928	1.12791	1.13736	1.21541	1.12303	1.14135	0.0286398
164.2	1.14838	1.20604	1.13549	1.13978	1.22068	1.12214	1.14701	0.031455
164.4	1.15138	1.20556	1.13618	1.14195	1.2218	1.12828	1.14973	0.0287038
164.6	1.15027	1.20659	1.13961	1.14349	1.22737	1.13068	1.15424	0.0274999
164.8	1.15408	1.21502	1.14025	1.14753	1.22238	1.13031	1.1541	0.032225
165	1.15634	1.21603	1.14065	1.14899	1.22748	1.13477	1.16082	0.0266592
165.2	1.15787	1.21698	1.14828	1.14901	1.22805	1.13759	1.16398	0.0325108
165.4	1.15875	1.22212	1.14506	1.15269	1.2293	1.14096	1.16116	0.0279809
165.6	1.16342	1.21953	1.15192	1.15175	1.2379	1.14086	1.16538	0.0360237
165.8	1.16337	1.22123	1.15003	1.15296	1.2337	1.1434	1.16745	0.0314184
166	1.16809	1.22259	1.15178	1.15633	1.23409	1.14639	1.16885	0.0323481
166.2	1.16988	1.23032	1.15635	1.15602	1.23983	1.14801	1.16753	0.0283193
166.4	1.1731	1.22974	1.15815	1.15853	1.24417	1.15151	1.17229	0.0314306
166.6	1.17343	1.2337	1.15816	1.1645	1.24393	1.15191	1.17746	0.0298338
166.8	1.17389	1.23379	1.16266	1.16449	1.24295	1.15467	1.17752	0.0314457
167	1.17573	1.23359	1.16668	1.16994	1.25073	1.15783	1.17984	0.0305722
167.2	1.17829	1.23809	1.16604	1.17244	1.25365	1.15962	1.18388	0.0328106
167.4	1.18201	1.24127	1.1676	1.17051	1.25466	1.16055	1.18307	0.0309985
167.6	1.18361	1.24193	1.1704	1.17892	1.25841	1.16451	1.18357	0.0288166
167.8	1.18788	1.2428	1.17263	1.17463	1.26037	1.16797	1.1854	0.0313195
168	1.18561	1.24423	1.16756	1.18267	1.26002	1.16826	1.18908	0.0287149
168.2	1.19534	1.25187	1.17874	1.18184	1.26866	1.16814	1.18992	0.0360291
168.4	1.19337	1.25129	1.17985	1.18376	1.26568	1.17417	1.19728	0.0346845
168.6	1.19337	1.25225	1.18738	1.18456	1.26531	1.17321	1.19615	0.0319463
168.8	1.1953	1.25608	1.18391	1.18757	1.2681	1.17557	1.19716	0.0304957
169	1.20203	1.2552	1.18257	1.18928	1.26989	1.17945	1.19895	0.0325305
169.2	1.19904	1.26213	1.18844	1.18888	1.27827	1.18007	1.20472	0.0331585
169.4	1.20266	1.25941	1.19284	1.19609	1.2746	1.18251	1.20218	0.0275914
169.6	1.20613	1.26178	1.19344	1.20092	1.2776	1.18704	1.20734	0.0304788
169.8	1.20838	1.26452	1.19481	1.19785	1.27986	1.18739	1.21091	0.03015
170	1.21149	1.26657	1.19658	1.20285	1.2828	1.19075	1.20976	0.0333499
170.2	1.21006	1.27103	1.19982	1.19682	1.2838	1.19119	1.21062	0.034197
170.4	1.21338	1.27481	1.1998	1.20275	1.28815	1.1951	1.21278	0.0309819
170.6	1.21249	1.27608	1.20511	1.20659	1.29226	1.19106	1.21648	0.0306267
170.8	1.21852	1.27566	1.20726	1.20911	1.28912	1.19955	1.2209	0.0288928
171	1.22128	1.27265	1.20851	1.21395	1.30019	1.20006	1.22075	0.0304568
171.2	1.22183	1.28281	1.20941	1.21353	1.29763	1.2041	1.22331	0.0334715
171.4	1.2221	1.2814	1.21109	1.21857	1.29962	1.20336	1.22763	0.0297073
171.6	1.22589	1.28637	1.2125	1.22195	1.30341	1.20572	1.2278	0.0307459
171.8	1.23158	1.29002	1.21619	1.21888	1.30373	1.20732	1.23488	0.032959
172	1.22915	1.29038	1.21652	1.22162	1.30696	1.21053	1.23281	0.0329675
172.2	1.22967	1.2928	1.22303	1.224	1.30906	1.21175	1.23484	0.0319927
172.4	1.23552	1.29247	1.22146	1.2271	1.30848	1.21645	1.23524	0.0257518
172.6	1.23949	1.29669	1.22338	1.22857	1.31345	1.22177	1.24022	0.030856
172.8	1.2398	1.30177	1.22689	1.23104	1.31107	1.22044	1.24127	0.0324639
173	1.24012	1.30326	1.22746	1.23082	1.31589	1.21842	1.24341	0.0357005
173.2	1.24427	1.29965	1.23108	1.23572	1.31481	1.2199	1.24909	0.0325965
173.4	1.24491	1.3044	1.23432	1.23775	1.32108	1.22352	1.24563	0.0307406
173.6	1.24961	1.30626	1.23648	1.24053	1.32419	1.22502	1.24799	0.0314934
173.8	1.25261	1.31015	1.23861	1.24506	1.32918	1.2272	1.24751	0.0311622
174	1.25547	1.31483	1.24232	1.24213	1.32706	1.22803	1.25505	0.0290653
174.2	1.25518	1.31625	1.23767	1.24456	1.32637	1.23674	1.25609	0.0338365
174.4	1.25483	1.31675	1.24163	1.25148	1.33313	1.23691	1.25969	0.0328165
174.6	1.25553	1.31877	1.24546	1.2521	1.33634	1.23768	1.25417	0.0339819
174.8	1.2612	1.32289	1.24894	1.25286	1.33286	1.23905	1.25858	0.0363108
175	1.2643	1.32275	1.25185	1.25358	1.33995	1.24168	1.26866	0.029735
175.2	1.26942	1.32463	1.25111	1.25829	1.33904	1.24259	1.26446	0.0338625
175.4	1.26766	1.32785	1.25356	1.25821	1.34284	1.2492	1.2695	0.0318364
175.6	1.27273	1.33023	1.25206	1.25955	1.34768	1.24619	1.26974	0.0325354
175.8	1.27082	1.33184	1.25856	1.26077	1.34747	1.24959	1.27226	0.0298675
176	1.27124	1.3385	1.25973	1.26466	1.35207	1.25106	1.27241	0.0281888
176.2	1.27852	1.33393	1.26478	1.26485	1.34842	1.25211	1.27707	0.0351806
176.4	1.28224	1.33973	1.26036	1.26794	1.35097	1.25737	1.27776	0.0316647
176.6	1.27982	1.33884	1.26732	1.27156	1.34904	1.25858	1.28332	0.0327349
176.8	1.2861	1.34304	1.26811	1.27266	1.3563	1.26692	1.28364	0.0277021
177	1.28559	1.34615	1.27072	1.27112	1.35332	1.26881	1.29057	0.032933
177.2	1.28669	1.34832	1.27205	1.27685	1.36325	1.26696	1.28608	0.0294614
177.4	1.29111	1.34793	1.27392	1.28059	1.36511	1.26913	1.28989	0.0301137
177.6	1.28844	1.34907	1.27766	1.28425	1.36875	1.27098	1.29144	0.0353742
177.8	1.29253	1.35589	1.27935	1.28765	1.37452	1.27309	1.29432	0.0354625
178	1.29471	1.35493	1.28169	1.28867	1.36733	1.27131	1.29295	0.030365
178.2	1.2984	1.35726	1.28902	1.29018	1.36894	1.28089	1.29829	0.0312583
178.4	1.30127	1.36283	1.2845	1.28956	1.37245	1.28228	1.3004	0.031231
178.6	1.30045	1.35697	1.29236	1.29409	1.3725	1.28094	1.30172	0.0323058
178.8	1.3048	1.36627	1.29031	1.29408	1.38064	1.28382	1.30615	0.0308659
179	1.30628	1.36774	1.29242	1.29639	1.37943	1.28421	1.30653	0.0324214
179.2	1.30908	1.36745	1.29271	1.29781	1.38629	1.28575	1.30777	0.0306142
179.4	1.31316	1.36866	1.29645	1.30264	1.39012	1.29047	1.31026	0.030248
179.6	1.31571	1.37435	1.29746	1.30348	1.38429	1.28983	1.31279	0.0286854
179.8	1.31559	1.37369	1.30484	1.30622	1.38848	1.29262	1.31194	0.0356621
180	1.31899	1.37923	1.30456	1.30869	1.39329	1.29803	1.31357	0.03323
180.2	1.32062	1.37673	1.30764	1.31006	1.39714	1.29636	1.32253	0.0324178
180.4	1.32675	1.38023	1.30559	1.30631	1.39532	1.29918	1.32234	0.0301142
180.6	1.32549	1.3838	1.30775	1.31204	1.3951	1.30039	1.32504	0.0313981
180.8	1.32352	1.38653	1.30942	1.31211	1.39956	1.30393	1.32633	0.03149
181	1.32784	1.38475	1.31398	1.31901	1.40006	1.30801	1.32764	0.0326648
181.2	1.32934	1.38747	1.3085	1.31855	1.40476	1.30915	1.33132	0.0311909
181.4	1.32921	1.39425	1.3135	1.3216	1.40722	1.30964	1.33265	0.0347694
181.6	1.33387	1.39364	1.31906	1.32236	1.40788	1.31265	1.33118	0.0317845
181.8	1.33851	1.39729	1.32473	1.32325	1.41355	1.31499	1.3395	0.0307538
182	1.33757	1.39761	1.32266	1.32513	1.41442	1.31524	1.3383	0.030047
182.2	1.33699	1.40128	1.32676	1.32698	1.41668	1.32094	1.34133	0.0298935
182.4	1.34332	1.40141	1.33282	1.33506	1.41869	1.32366	1.34203	0.0302116
182.6	1.3448	1.40868	1.32864	1.33115	1.42251	1.32077	1.34859	0.030832
182.8	1.34418	1.409	1.33146	1.33656	1.42195	1.32582	1.3509	0.0346376
183	1.34988	1.41147	1.33462	1.33869	1.42374	1.32829	1.34834	0.0321743
183.2	1.35047	1.41078	1.33875	1.34176	1.42487	1.33093	1.35181	0.0305773
183.4	1.35694	1.41524	1.3377	1.3414	1.43077	1.33481	1.34927	0.0303556
183.6	1.35707	1.41156	1.33833	1.34685	1.43406	1.33785	1.35397	0.0267978
183.8	1.35876	1.42222	1.34368	1.34186	1.43327	1.33544	1.36245	0.0309675
184	1.36005	1.42194	1.34512	1.35176	1.44038	1.33675	1.35348	0.0318848
184.2	1.36321	1.42291	1.34705	1.35097	1.44115	1.33941	1.36194	0.034916
184.4	1.36579	1.42297	1.3507	1.35413	1.44013	1.34001	1.3689	0.0309739
184.6	1.36514	1.42938	1.34825	1.35463	1.44182	1.34113	1.36569	0.0326331
184.8	1.36908	1.42945	1.35344	1.35921	1.44488	1.3469	1.37032	0.0295023
185	1.3755	1.4336	1.3544	1.36196	1.44729	1.34915	1.3744	0.0301492
185.2	1.37044	1.43349	1.35691	1.36058	1.44963	1.3496	1.37243	0.0344448
185.4	1.37643	1.43647	1.35922	1.36739	1.45181	1.35143	1.37955	0.0328222
185.6	1.37808	1.43942	1.35952	1.37094	1.45518	1.35222	1.37498	0.0318753
185.8	1.37884	1.43972	1.36435	1.36601	1.45367	1.35709	1.37665	0.0321168
186	1.38362	1.43715	1.36529	1.37576	1.45339	1.3602	1.38239	0.030658
186.2	1.38135	1.44613	1.36886	1.3723	1.45636	1.36135	1.38411	0.0298294
186.4	1.38218	1.44641	1.37407	1.37525	1.45883	1.3608	1.38586	0.0357957
186.6	1.39129	1.44822	1.37228	1.3724	1.46479	1.36779	1.38487	0.0301729
186.8	1.39223	1.45256	1.37844	1.37966	1.46728	1.36709	1.38948	0.0311306
187	1.39165	1.45661	1.37831	1.38316	1.47325	1.36815	1.38989	0.0340304
187.2	1.39632	1.45559	1.37549	1.38262	1.47016	1.37236	1.39261	0.0316077
187.4	1.39515	1.4554	1.38447	1.38411	1.47253	1.37696	1.39596	0.0278765
187.6	1.39613	1.4577	1.38533	1.38794	1.48037	1.37575	1.39523	0.0329266
187.8	1.40224	1.46315	1.38471	1.38926	1.47804	1.37844	1.39899	0.0357074
188	1.40357	1.46622	1.38684	1.39153	1.4749	1.38149	1.3983	0.0290241
188.2	1.40893	1.46626	1.38788	1.39288	1.48454	1.38249	1.40846	0.030773
188.4	1.40724	1.4712	1.3904	1.40172	1.4841	1.3868	1.40933	0.0344933
188.6	1.41285	1.47194	1.39371	1.39794	1.48295	1.38379	1.40797	0.033547
188.8	1.41249	1.47233	1.39461	1.40218	1.48453	1.38881	1.4112	0.0333932
189	1.41428	1.4767	1.39427	1.40242	1.49442	1.39154	1.41393	0.0352612
189.2	1.41434	1.47525	1.39771	1.40728	1.49148	1.39415	1.4181	0.0349769
189.4	1.4215	1.47798	1.40175	1.40593	1.49246	1.39493	1.41938	0.0339153
189.6	1.42228	1.4864	1.40142	1.40993	1.49729	1.40073	1.41772	0.0321381
189.8	1.42272	1.484	1.40253	1.41332	1.50124	1.3986	1.42062	0.0331403
190	1.42683	1.48346	1.40627	1.41367	1.50282	1.4022	1.42332	0.0347734
190.2	1.426	1.4845	1.41188	1.41601	1.50354	1.4023	1.42409	0.0318307
190.4	1.42991	1.49054	1.40981	1.41922	1.50528	1.3982	1.4285	0.0308284
190.6	1.4325	1.48716	1.4146	1.42107	1.50974	1.40923	1.43043	0.034562
190.8	1.43424	1.49185	1.41116	1.42083	1.50955	1.41048	1.43048	0.0342578
191	1.43898	1.49532	1.4131	1.42379	1.51306	1.41676	1.43437	0.032003
191.2	1.43634	1.49987	1.4232	1.4291	1.51012	1.41154	1.43601	0.0321181
191.4	1.44369	1.49844	1.42108	1.42649	1.51843	1.41469	1.43533	0.0301175
191.6	1.44217	1.50309	1.42273	1.42912	1.51892	1.41693	1.43795	0.0335668
191.8	1.44482	1.50133	1.42798	1.42984	1.51955	1.41779	1.44358	0.0335733
192	1.44438	1.50848	1.431	1.43189	1.52264	1.42308	1.44432	0.0332907
192.2	1.45079	1.50989	1.4311	1.43829	1.52665	1.42426	1.44742	0.0351402
192.4	1.4532	1.51165	1.43223	1.43919	1.52661	1.42714	1.44678	0.0361883
192.6	1.45331	1.51385	1.43695	1.44282	1.52678	1.42781	1.45342	0.0305083
192.8	1.45527	1.51614	1.43826	1.43988	1.53065	1.42902	1.4517	0.0304023
193	1.45628	1.52029	1.43716	1.44312	1.53364	1.43017	1.45431	0.0311609
193.2	1.46095	1.51925	1.44264	1.44772	1.53668	1.43289	1.45635	0.0310795
193.4	1.45836	1.53007	1.4409	1.44665	1.53816	1.44133	1.46099	0.031724
193.6	1.46406	1.5237	1.44679	1.44894	1.53776	1.44034	1.46373	0.0341446
193.8	1.46978	1.52684	1.44471	1.45541	1.53681	1.44218	1.45951	0.035023
194	1.46604	1.52787	1.45038	1.45914	1.54242	1.44338	1.46633	0.0314803
194.2	1.46814	1.53409	1.4513	1.45865	1.54221	1.4423	1.46605	0.033666
194.4	1.46672	1.53348	1.45493	1.46019	1.54603	1.45079	1.46917	0.0330784
194.6	1.47729	1.53563	1.45742	1.46459	1.54681	1.45254	1.47068	0.0304431
194.8	1.474	1.53985	1.45735	1.45928	1.55218	1.44968	1.47215	0.0285959
195	1.47453	1.53781	1.45874	1.46733	1.55468	1.45013	1.4775	0.0300888
195.2	1.47636	1.54659	1.4656	1.46612	1.56028	1.45455	1.47963	0.0346206
195.4	1.48117	1.54553	1.46279	1.46854	1.55851	1.45947	1.47812	0.0334583
195.6	1.48513	1.54749	1.46448	1.47368	1.55993	1.46513	1.48302	0.0335504
195.8	1.48495	1.54922	1.47167	1.47041	1.56546	1.4637	1.48409	0.0312919
196	1.48896	1.54964	1.46728	1.47746	1.56298	1.46428	1.48028	0.0333571
196.2	1.49056	1.54735	1.4757	1.48024	1.56277	1.46679	1.49287	0.0331396
196.4	1.48899	1.5527	1.47551	1.47626	1.56787	1.46925	1.48865	0.0314594
196.6	1.49753	1.55658	1.47878	1.48483	1.57166	1.47167	1.49239	0.0275495
196.8	1.49593	1.56025	1.48028	1.48367	1.57591	1.47097	1.4947	0.0313858
197	1.49909	1.55655	1.48102	1.48525	1.57769	1.47197	1.49612	0.0299186
197.2	1.50051	1.56577	1.48095	1.48997	1.58248	1.47688	1.50148	0.0332285
197.4	1.50862	1.56309	1.48679	1.49005	1.57841	1.47717	1.49913	0.0315933
197.6	1.50532	1.56891	1.4886	1.49633	1.58454	1.48279	1.50241	0.0316272
197.8	1.50913	1.57128	1.489	1.49628	1.58538	1.48355	1.50153	0.0294296
198	1.50922	1.57627	1.48986	1.49546	1.5865	1.48481	1.50488	0.0335633
198.2	1.51682	1.57841	1.49564	1.49951	1.59345	1.48722	1.51167	0.035344
198.4	1.51239	1.57709	1.49629	1.50045	1.59475	1.48848	1.51185	0.0329613
198.6	1.5167	1.58023	1.49879	1.50016	1.59137	1.49382	1.51208	0.0320655
198.8	1.52015	1.58504	1.50092	1.50446	1.59423	1.49029	1.51546	0.0310875
199	1.52015	1.57855	1.50461	1.50785	1.597	1.49468	1.52274	0.0303453
199.2	1.52234	1.58374	1.50688	1.50907	1.5999	1.49765	1.52064	0.0318915
199.4	1.5276	1.58861	1.51059	1.50877	1.59843	1.5	1.5244	0.0348651
199.6	1.52711	1.58906	1.50596	1.51233	1.60356	1.50299	1.5264	0.0335757
199.8	1.52867	1.59022	1.50822	1.516	1.60556	1.50826	1.52465	0.035127
200	1.52867	1.59684	1.5134	1.52005	1.61092	1.50831	1.52748	0.0306147
200.2	1.5284	1.5997	1.51362	1.52256	1.61262	1.50963	1.53138	0.0303299
200.4	1.53411	1.59945	1.51716	1.52092	1.61636	1.50849	1.53458	0.0336277
200.6	1.53946	1.60149	1.52154	1.52577	1.61519	1.51415	1.53341	0.0315216
200.8	1.53804	1.60083	1.52309	1.5237	1.61737	1.51549	1.53293	0.0307535
201	1.54201	1.60196	1.52449	1.53016	1.61666	1.51268	1.54041	0.0353467
201.2	1.5471	1.60684	1.52204	1.52864	1.62566	1.51729	1.53923	0.0294449
201.4	1.54813	1.60631	1.52898	1.53088	1.62239	1.52229	1.54335	0.0291074
201.6	1.54578	1.60945	1.52589	1.52912	1.62666	1.51839	1.54114	0.0346758
201.8	1.55217	1.61485	1.53158	1.53776	1.62607	1.52445	1.54927	0.0336029
202	1.55454	1.6124	1.53393	1.53616	1.62713	1.5254	1.54941	0.034737
202.2	1.55844	1.61664	1.53362	1.53579	1.63008	1.53204	1.55126	0.0315249
202.4	1.56109	1.61937	1.5385	1.53867	1.63055	1.52772	1.55029	0.0326275
202.6	1.55726	1.62047	1.53647	1.54522	1.63754	1.53714	1.556	0.0333177
202.8	1.55607	1.62366	1.53996	1.54729	1.63919	1.53609	1.55622	0.0305294
203	1.56152	1.62796	1.54337	1.55177	1.64138	1.53619	1.55677	0.0337788
203.2	1.56527	1.6281	1.54422	1.55085	1.64634	1.53847	1.5581	0.0316344
203.4	1.5679	1.63327	1.54995	1.55171	1.64732	1.54088	1.56104	0.0338816
203.6	1.56491	1.62918	1.55232	1.55494	1.65018	1.54122	1.56498	0.0307556
203.8	1.57021	1.63323	1.55094	1.56281	1.6476	1.54252	1.56894	0.032901
204	1.57559	1.63526	1.55077	1.55721	1.65082	1.5487	1.57117	0.0288058
204.2	1.57914	1.63532	1.55796	1.55837	1.65393	1.5487	1.57475	0.0305792
204.4	1.58056	1.64163	1.55871	1.56049	1.6551	1.54806	1.573	0.0324444
204.6	1.57824	1.64153	1.56186	1.56669	1.65778	1.55095	1.57575	0.0308085
204.8	1.58054	1.64916	1.56449	1.56209	1.66688	1.55384	1.58014	0.0311316
205	1.58745	1.64418	1.56532	1.56974	1.6607	1.5605	1.57769	0.0328221
205.2	1.58481	1.64875	1.56082	1.57417	1.66562	1.56025	1.58144	0.0353923
205.4	1.58851	1.65323	1.56728	1.57391	1.66938	1.56003	1.58375	0.0290685
205.6	1.58879	1.65427	1.57261	1.57669	1.67126	1.55978	1.58684	0.0367921
205.8	1.58964	1.65632	1.57372	1.57659	1.66791	1.5685	1.59114	0.0383723
206	1.59415	1.65714	1.57287	1.58001	1.66883	1.56491	1.58777	0.0332916
206.2	1.6012	1.65922	1.57585	1.58123	1.67324	1.56941	1.59278	0.0289717
206.4	1.59816	1.66562	1.57611	1.58713	1.67499	1.57304	1.59613	0.0333578
206.6	1.59916	1.6621	1.58001	1.58632	1.6772	1.57253	1.59987	0.0338291
206.8	1.60223	1.66828	1.58602	1.58759	1.68573	1.57547	1.60038	0.0354879
207	1.60386	1.66719	1.58574	1.59348	1.6845	1.57983	1.60194	0.0340383
207.2	1.60793	1.67334	1.58735	1.59375	1.68622	1.57855	1.60566	0.0308739
207.4	1.60658	1.67192	1.58859	1.59829	1.68944	1.58187	1.60113	0.033159
207.6	1.61124	1.67715	1.5934	1.59683	1.69365	1.58346	1.61123	0.0339238
207.8	1.61245	1.67841	1.59915	1.60058	1.69516	1.58457	1.60966	0.0300656
208	1.61556	1.67793	1.59591	1.60111	1.69542	1.58603	1.61157	0.0340947
208.2	1.62154	1.67804	1.59737	1.60532	1.69997	1.58952	1.61394	0.0361723
208.4	1.62032	1.68344	1.59917	1.60692	1.69592	1.59837	1.61544	0.0335995
208.6	1.62484	1.68687	1.60043	1.60881	1.70474	1.60043	1.62069	0.0323664
208.8	1.62139	1.68774	1.60492	1.60402	1.69983	1.60087	1.62245	0.0331403
209	1.62373	1.686	1.605	1.61072	1.70821	1.59462	1.62433	0.0391276
209.2	1.6268	1.69103	1.60945	1.61396	1.70282	1.60423	1.62748	0.0313696
209.4	1.63365	1.6923	1.60775	1.61337	1.70553	1.60478	1.62511	0.0343532
209.6	1.62902	1.69294	1.61281	1.61603	1.70739	1.60696	1.62615	0.0327756
209.8	1.63567	1.69801	1.61077	1.62182	1.7202	1.60926	1.6287	0.0312974
210	1.64136	1.69933	1.61808	1.62018	1.71492	1.61143	1.62936	0.0349953
210.2	1.63888	1.70109	1.61981	1.62324	1.72018	1.61126	1.63677	0.0310453
210.4	1.64016	1.70899	1.62072	1.62516	1.71973	1.61463	1.63529	0.0305457
210.6	1.64534	1.71106	1.61952	1.62577	1.71928	1.61954	1.63754	0.0347841
210.8	1.64245	1.70991	1.62562	1.6323	1.72361	1.61589	1.6418	0.0328734
211	1.64319	1.7095	1.62688	1.63488	1.7283	1.61887	1.63856	0.0355975
211.2	1.64742	1.71758	1.62772	1.63473	1.72707	1.62413	1.64514	0.0358007
211.4	1.6515	1.71798	1.62867	1.63355	1.73275	1.62349	1.64272	0.0294621
211.6	1.65481	1.71623	1.62935	1.63518	1.73369	1.62816	1.64728	0.0295593
211.8	1.65525	1.72271	1.63137	1.637	1.73453	1.62992	1.65437	0.0305747
212	1.65357	1.7224	1.64282	1.64093	1.73848	1.63215	1.65349	0.0328289
212.2	1.65943	1.72464	1.63736	1.64877	1.73944	1.62902	1.65402	0.0325508
212.4	1.66267	1.72179	1.64384	1.64962	1.73948	1.6347	1.65884	0.0329863
212.6	1.66701	1.7282	1.64384	1.64738	1.74595	1.6316	1.65385	0.0347253
212.8	1.66709	1.73062	1.64761	1.65415	1.74539	1.63793	1.66032	0.0337463
213	1.67117	1.73318	1.65014	1.65393	1.7513	1.6354	1.66579	0.0327624
213.2	1.67171	1.73435	1.65261	1.64986	1.74492	1.64051	1.66382	0.0369191
213.4	1.67261	1.73407	1.65058	1.65762	1.75099	1.64557	1.66848	0.0308974
213.6	1.67166	1.73773	1.65046	1.65999	1.75509	1.646	1.66839	0.035338
213.8	1.68204	1.74156	1.65717	1.65881	1.75534	1.65231	1.66791	0.0324068
214	1.6806	1.74542	1.65343	1.66252	1.75956	1.6493	1.67316	0.0301684
214.2	1.68052	1.74621	1.65905	1.65982	1.76125	1.65591	1.67642	0.0333396
214.4	1.6847	1.7464	1.65931	1.66574	1.76818	1.65553	1.67224	0.0355026
214.6	1.68455	1.74757	1.66298	1.66791	1.76211	1.65458	1.68064	0.0315708
214.8	1.68265	1.75298	1.66158	1.66648	1.76597	1.65782	1.68482	0.0311625
215	1.68729	1.7541	1.6689	1.67179	1.76864	1.66042	1.68114	0.0317006
215.2	1.68894	1.75158	1.66944	1.67406	1.77165	1.6633	1.68586	0.0332288
215.4	1.6928	1.75854	1.66919	1.67695	1.77852	1.66506	1.68569	0.031867
215.6	1.69226	1.75569	1.67408	1.68133	1.76866	1.66619	1.69008	0.029515
215.8	1.69682	1.75942	1.67225	1.67956	1.77995	1.67184	1.69446	0.0309142
216	1.70089	1.76425	1.67958	1.68065	1.77721	1.67082	1.69088	0.0326926
216.2	1.70088	1.76893	1.67487	1.68511	1.7801	1.67385	1.6935	0.0306067
216.4	1.70554	1.76855	1.68216	1.68443	1.7852	1.67597	1.6973	0.0327436
216.6	1.70578	1.77015	1.68215	1.68817	1.78444	1.67742	1.69785	0.031295
216.8	1.71307	1.769	1.68823	1.68947	1.78673	1.68105	1.70142	0.0333108
217	1.71091	1.77505	1.68942	1.69404	1.79245	1.68032	1.70069	0.0333997
217.2	1.70849	1.77507	1.69258	1.69232	1.7934	1.68129	1.70537	0.0322984
217.4	1.71338	1.7777	1.68924	1.69702	1.79192	1.68321	1.70762	0.0351138
217.6	1.71281	1.78155	1.69043	1.6994	1.79173	1.69287	1.71458	0.032209
217.8	1.72018	1.78744	1.69523	1.69698	1.79895	1.69122	1.71521	0.0315987
218	1.71749	1.78574	1.69825	1.7024	1.79941	1.69235	1.71553	0.0305828
218.2	1.72301	1.78818	1.70245	1.70452	1.80288	1.69303	1.71285	0.0313163
218.4	1.71959	1.78589	1.70169	1.70613	1.80654	1.69402	1.71482	0.0316892
218.6	1.72853	1.79204	1.70295	1.70735	1.80645	1.70062	1.72069	0.0326348
218.8	1.73315	1.79259	1.70516	1.70706	1.80606	1.70125	1.71982	0.0343407
219	1.73076	1.79406	1.71333	1.71643	1.81216	1.70131	1.72323	0.0346702
219.2	1.73063	1.79712	1.70914	1.71854	1.81351	1.70567	1.72457	0.0368082
219.4	1.7344	1.8005	1.71395	1.72118	1.81526	1.7083	1.72631	0.0315228
219.6	1.73423	1.80047	1.71652	1.71734	1.81837	1.70581	1.73033	0.0339863
219.8	1.7385	1.80408	1.71787	1.71984	1.81816	1.70705	1.73561	0.0286696
220	1.74257	1.81028	1.71701	1.72554	1.82239	1.71158	1.73501	0.0370646
220.2	1.74581	1.81162	1.72421	1.72533	1.82269	1.71288	1.73636	0.0315586
220.4	1.74612	1.81043	1.72098	1.72277	1.82485	1.71452	1.73754	0.0313524
220.6	1.75096	1.81708	1.7301	1.72907	1.82896	1.72423	1.74355	0.035102
220.8	1.7499	1.81754	1.72389	1.72931	1.83183	1.71765	1.73963	0.0343462
221	1.75241	1.81451	1.72711	1.73372	1.82935	1.72231	1.74272	0.0298042
221.2	1.75318	1.81863	1.73467	1.73261	1.83266	1.72717	1.7483	0.0359687
221.4	1.75468	1.82388	1.73236	1.73764	1.83727	1.72412	1.74843	0.0296521
221.6	1.75763	1.82392	1.73567	1.73881	1.83601	1.72946	1.75265	0.0287547
221.8	1.75643	1.81792	1.73721	1.73955	1.83696	1.73303	1.75187	0.0346051
222	1.76186	1.82835	1.74074	1.74526	1.83971	1.73156	1.75446	0.0342373
222.2	1.76243	1.82633	1.74012	1.74412	1.83968	1.73386	1.75473	0.0322989
222.4	1.76347	1.83239	1.74232	1.74978	1.84409	1.73641	1.76114	0.0337328
222.6	1.77032	1.83298	1.74492	1.74653	1.85185	1.73963	1.75729	0.0360844
222.8	1.76986	1.83547	1.74908	1.75407	1.85236	1.74419	1.76227	0.0313152
223	1.77321	1.84132	1.75125	1.75656	1.84945	1.74157	1.76435	0.0328449
223.2	1.77451	1.84069	1.74928	1.75876	1.85526	1.74368	1.76415	0.0325224
223.4	1.77536	1.83821	1.75335	1.75968	1.85428	1.74176	1.77069	0.0347699
223.6	1.78285	1.83864	1.75383	1.76033	1.85347	1.74847	1.77094	0.0317556
223.8	1.7791	1.84549	1.75944	1.7624	1.86014	1.75136	1.77375	0.0338678
224	1.78566	1.85186	1.76084	1.76403	1.86312	1.75115	1.77926	0.0339686
224.2	1.78046	1.84716	1.76138	1.76823	1.86268	1.74962	1.77464	0.0363016
224.4	1.7896	1.85271	1.7645	1.76665	1.8689	1.75753	1.77818	0.0328748
224.6	1.78647	1.85385	1.76897	1.77117	1.86453	1.75865	1.78211	0.02922
224.8	1.78783	1.85183	1.77196	1.7701	1.87307	1.76387	1.78538	0.0384261
225	1.79806	1.86115	1.7663	1.77336	1.87668	1.76658	1.78599	0.0375768
225.2	1.79464	1.86114	1.77137	1.78094	1.87801	1.76261	1.78598	0.0308509
225.4	1.7947	1.86226	1.7707	1.78004	1.87621	1.76902	1.78721	0.0330805
225.6	1.79835	1.86514	1.77615	1.78269	1.87949	1.76802	1.79185	0.0323545
225.8	1.79891	1.8711	1.77624	1.78315	1.87956	1.76996	1.79409	0.0341009
226	1.80043	1.87095	1.77746	1.78515	1.88335	1.77121	1.7966	0.033595
226.2	1.80531	1.87415	1.7783	1.79243	1.88517	1.77613	1.79909	0.0330243
226.4	1.80936	1.87074	1.77947	1.78896	1.88877	1.77649	1.79597	0.0299623
226.6	1.80915	1.8785	1.78566	1.78961	1.88641	1.77733	1.79982	0.031976
226.8	1.8081	1.87924	1.7833	1.79395	1.89006	1.78131	1.80772	0.0330137
227	1.81325	1.88134	1.79242	1.79984	1.89363	1.7828	1.80328	0.0306261
227.2	1.81548	1.88035	1.7947	1.79813	1.89651	1.78586	1.81003	0.0339767
227.4	1.81971	1.88249	1.79172	1.79647	1.89781	1.78623	1.80886	0.0341994
227.6	1.81919	1.88842	1.79327	1.80122	1.89666	1.79304	1.81107	0.0327977
227.8	1.81995	1.88337	1.79879	1.80197	1.90404	1.79057	1.81741	0.0326295
228	1.82894	1.88974	1.798	1.80391	1.90321	1.79578	1.81352	0.0368817
228.2	1.82622	1.89506	1.80095	1.80787	1.90308	1.79785	1.82005	0.0344124
228.4	1.82614	1.89264	1.8039	1.80798	1.90671	1.79515	1.81861	0.031599
228.6	1.83362	1.89897	1.8084	1.81254	1.90921	1.79982	1.82716	0.0345809
228.8	1.83127	1.89986	1.80647	1.81083	1.91343	1.79983	1.82116	0.0312624
229	1.83387	1.90088	1.80768	1.81238	1.91277	1.80778	1.82436	0.031263
229.2	1.83568	1.89907	1.81186	1.81067	1.91302	1.8063	1.82835	0.0348615
229.4	1.83682	1.90562	1.81103	1.81776	1.91756	1.80458	1.83087	0.0316104
229.6	1.84243	1.90926	1.81086	1.82273	1.92381	1.80748	1.83385	0.0325058
229.8	1.84104	1.91004	1.81499	1.82387	1.91981	1.81154	1.83372	0.0345908
230	1.84569	1.90905	1.82408	1.82918	1.9223	1.81337	1.83979	0.0332132
230.2	1.84322	1.91152	1.82396	1.82759	1.92875	1.81567	1.8386	0.0294628
230.4	1.8503	1.91493	1.82437	1.82704	1.92794	1.81449	1.83578	0.0351015
230.6	1.84621	1.92059	1.82636	1.83024	1.93413	1.82068	1.84307	0.0353838
230.8	1.85428	1.92043	1.82988	1.83299	1.93333	1.82031	1.84068	0.0317124
231	1.85374	1.92449	1.82811	1.83644	1.93618	1.82276	1.8464	0.0282302
231.2	1.85851	1.923	1.8317	1.83559	1.94119	1.82698	1.84746	0.0343141
231.4	1.85625	1.92788	1.83725	1.83695	1.93908	1.82661	1.8524	0.0324452
231.6	1.85811	1.92579	1.83764	1.83881	1.9429	1.82923	1.85188	0.033764
231.8	1.86139	1.93361	1.83799	1.84641	1.94083	1.83413	1.85536	0.0316955
232	1.86106	1.93356	1.83989	1.84648	1.94752	1.83423	1.85789	0.0295511
232.2	1.86281	1.93133	1.84023	1.84357	1.95021	1.83353	1.85705	0.0322247
232.4	1.86721	1.93625	1.84499	1.85005	1.95023	1.84173	1.86083	0.0375111
232.6	1.87018	1.93605	1.84508	1.85227	1.95031	1.83995	1.8646	0.0297288
232.8	1.87011	1.94103	1.84767	1.85632	1.9532	1.83873	1.862	0.0339442
233	1.87797	1.94796	1.84985	1.854	1.95696	1.84148	1.86582	0.0311593
233.2	1.87809	1.94191	1.84883	1.85695	1.95565	1.84595	1.86734	0.0331671
233.4	1.87748	1.94695	1.84943	1.85826	1.96178	1.84609	1.86615	0.0350868
233.6	1.87995	1.94894	1.85842	1.86065	1.95995	1.85157	1.87515	0.0313532
233.8	1.88349	1.95229	1.8585	1.86473	1.96507	1.85517	1.87542	0.0332143
234	1.88721	1.95209	1.86156	1.86628	1.96834	1.85829	1.87484	0.034579
234.2	1.88983	1.95433	1.85997	1.86546	1.96778	1.85357	1.87835	0.0333136
234.4	1.88903	1.96015	1.86336	1.86913	1.97214	1.85455	1.88122	0.0351445
234.6	1.88723	1.9553	1.86564	1.86985	1.97614	1.86004	1.88601	0.0332689
234.8	1.89675	1.95508	1.8667	1.86858	1.97834	1.86299	1.88671	0.0284391
235	1.89575	1.96583	1.87034	1.87951	1.9767	1.86195	1.88637	0.0321602
235.2	1.89924	1.9636	1.87673	1.87667	1.97766	1.86492	1.88872	0.0343787
235.4	1.89917	1.96208	1.87349	1.88135	1.98561	1.86603	1.89156	0.0351648
235.6	1.89904	1.96901	1.87322	1.87892	1.97948	1.86842	1.89456	0.0320788
235.8	1.90526	1.96858	1.87726	1.88471	1.98461	1.87305	1.89292	0.0329823
236	1.90673	1.96921	1.88069	1.8843	1.9873	1.87405	1.89385	0.0366594
236.2	1.90563	1.97689	1.87848	1.8894	1.99175	1.87335	1.89842	0.0323633
236.4	1.9089	1.97472	1.88147	1.88998	1.98802	1.87602	1.90169	0.0348822
236.6	1.90999	1.97861	1.88398	1.8932	1.99082	1.88156	1.9025	0.0350898
236.8	1.91783	1.9789	1.8863	1.8917	1.99823	1.8831	1.90696	0.0347348
237	1.91507	1.98054	1.88593	1.89379	1.99328	1.88519	1.90815	0.0326356
237.2	1.9189	1.98857	1.89294	1.89467	2.00056	1.88751	1.91281	0.0313902
237.4	1.91966	1.9858	1.88939	1.89778	1.99947	1.88542	1.90997	0.03526
237.6	1.92642	1.98541	1.89662	1.90015	2.00125	1.89147	1.91505	0.033455
237.8	1.92052	1.99056	1.89781	1.90067	2.00864	1.89109	1.91241	0.032488
238	1.92771	1.98981	1.90151	1.90189	2.00794	1.89226	1.91479	0.0324022
238.2	1.92622	1.99504	1.90332	1.90332	2.01082	1.89399	1.91929	0.0340889
238.4	1.93258	1.99846	1.90391	1.9081	2.01448	1.89541	1.92003	0.0320744
238.6	1.9337	1.99859	1.90655	1.90726	2.01636	1.90067	1.91884	0.0344404
238.8	1.93487	2.00428	1.90656	1.91559	2.0127	1.89934	1.92394	0.0329616
239	1.93778	2.00678	1.90547	1.91404	2.02061	1.90315	1.92831	0.0319129
239.2	1.94113	2.00345	1.90811	1.91594	2.01983	1.90715	1.92901	0.0339676
239.4	1.93551	2.00688	1.91244	1.92023	2.02279	1.9084	1.93624	0.0328218
239.6	1.94267	2.01123	1.91618	1.92188	2.02501	1.91233	1.9346	0.0329386
239.8	1.9413	2.01238	1.9137	1.92112	2.02569	1.9108	1.93208	0.0330056
240	1.96839	2.04432	1.94335	1.9462	2.049	1.93848	1.95914	0.0301171
240.2	1.97106	2.04413	1.94357	1.94827	2.04912	1.94167	1.95737	0.032539
240.4	1.97261	2.04594	1.93877	1.94805	2.04815	1.93759	1.95977	0.0300093
240.6	1.96972	2.04517	1.94565	1.94935	2.05539	1.93516	1.95568	0.0319971
240.8	1.97485	2.04381	1.945	1.94985	2.05009	1.93852	1.96238	0.031889
241	1.97254	2.04291	1.94435	1.94848	2.05096	1.9395	1.9642	0.029351
241.2	1.97839	2.04727	1.9458	1.95743	2.05341	1.93746	1.96067	0.029544
241.4	1.97669	2.04709	1.9485	1.95481	2.05289	1.93798	1.96354	0.0342776
241.6	1.97699	2.04478	1.94022	1.94944	2.05078	1.93992	1.95758	0.0304583
241.8	1.9761	2.04541	1.94751	1.95171	2.05414	1.94162	1.95857	0.0321252
242	1.97692	2.03988	1.94508	1.95132	2.05714	1.94491	1.95791	0.0357132
242.2	1.97342	2.04228	1.94245	1.95397	2.05098	1.93982	1.96257	0.0336585
242.4	1.97137	2.04533	1.94366	1.9526	2.05097	1.94131	1.95942	0.0274121
242.6	1.97766	2.04532	1.94502	1.95321	2.05295	1.94034	1.95889	0.0324603
242.8	1.97433	2.04699	1.94596	1.94902	2.05251	1.94029	1.95926	0.0316439
243	1.97493	2.04414	1.94658	1.95506	2.0541	1.94027	1.96167	0.0313507
243.2	1.97468	2.04533	1.94795	1.95213	2.05065	1.94268	1.95883	0.0332544
243.4	1.97695	2.04343	1.94145	1.94905	2.04918	1.93965	1.95934	0.0322478
243.6	1.97296	2.04298	1.94317	1.94923	2.05601	1.93898	1.96205	0.0342194
243.8	1.97701	2.04514	1.94226	1.95273	2.0486	1.93979	1.96361	0.0333251
244	1.96873	2.0435	1.94752	1.95339	2.0556	1.93885	1.95908	0.0322324
244.2	1.97545	2.04339	1.94353	1.95175	2.04988	1.9399	1.96443	0.0338208
244.4	1.97775	2.04604	1.94717	1.95115	2.05277	1.94009	1.9577	0.0345247
244.6	1.97159	2.0412	1.94156	1.94865	2.05163	1.94	1.95601	0.0331296
244.8	1.97416	2.04306	1.94639	1.95004	2.04667	1.93751	1.96015	0.0341033
245	1.9724	2.04238	1.94621	1.95125	2.05139	1.9387	1.95913	0.0318103
245.2	1.97411	2.04321	1.942	1.94965	2.04996	1.9364	1.96197	0.0349236
245.4	1.97222	2.04823	1.94848	1.95121	2.04814	1.94186	1.95532	0.0337208
245.6	1.97388	2.04239	1.94367	1.94857	2.05205	1.9381	1.95742	0.0343116
245.8	1.97526	2.04167	1.9453	1.94695	2.05494	1.93665	1.95851	0.0315994
246	1.97231	2.04675	1.94759	1.95036	2.04992	1.94112	1.95932	0.0305745
246.2	1.97422	2.04813	1.94507	1.94813	2.04794	1.94075	1.9621	0.0290421
246.4	1.97374	2.04085	1.94559	1.94477	2.0483	1.93582	1.96162	0.0294891
246.6	1.97197	2.04345	1.94418	1.95275	2.05191	1.93925	1.96107	0.0305928
246.8	1.97337	2.04517	1.94273	1.94985	2.05214	1.94031	1.96251	0.0343726
247	1.97308	2.03862	1.9411	1.94886	2.0529	1.93529	1.9577	0.0352349
247.2	1.97675	2.04409	1.94506	1.95437	2.05057	1.93854	1.96243	0.032283
247.4	1.97626	2.04362	1.94551	1.95159	2.05067	1.94202	1.95409	0.0329806
247.6	1.97103	2.04545	1.94593	1.9477	2.05046	1.94327	1.95906	0.0320087
247.8	1.97107	2.03952	1.94354	1.9482	2.04988	1.93854	1.96134	0.0306867
248	1.97442	2.04388	1.94583	1.9529	2.05278	1.93802	1.96181	0.0333384
248.2	1.96733	2.04392	1.94503	1.95018	2.05478	1.93632	1.96385	0.0326317
248.4	1.97317	2.03919	1.94595	1.94885	2.05154	1.94032	1.95732	0.0312505
248.6	1.96961	2.04515	1.94397	1.94421	2.05018	1.93904	1.96437	0.0330013
248.8	1.97372	2.03818	1.94434	1.95038	2.04933	1.94004	1.96007	0.033305
249	1.97366	2.04044	1.94264	1.94717	2.05406	1.93864	1.96056	0.0312878
249.2	1.97338	2.03635	1.94253	1.9502	2.05024	1.93911	1.96054	0.03192
249.4	1.97559	2.04081	1.94255	1.94921	2.0514	1.93767	1.9641	0.0299873
249.6	1.97163	2.04401	1.94547	1.94858	2.04821	1.93657	1.9588	0.0345066
249.8	1.97501	2.04143	1.94255	1.95046	2.05198	1.94185	1.95734	0.0313133
250	1.97157	2.04018	1.94058	1.95215	2.0501	1.93878	1.95969	0.0350076
250.2	1.97163	2.04314	1.94358	1.94881	2.04823	1.93618	1.95785	0.0332147
250.4	1.96976	2.04044	1.94217	1.94951	2.04569	1.93627	1.95903	0.0325263
250.6	1.97424	2.03997	1.94351	1.9509	2.05255	1.93607	1.95796	0.0323466
250.8	1.97184	2.04255	1.93811	1.94812	2.0528	1.94077	1.95719	0.0340121
251	1.96852	2.04204	1.94257	1.95103	2.04563	1.93519	1.95372	0.0355187
251.2	1.96818	2.03777	1.94181	1.94245	2.04951	1.9367	1.95803	0.033755
251.4	1.96952	2.04122	1.94293	1.94615	2.04944	1.93653	1.95993	0.0350676
251.6	1.96797	2.04496	1.94502	1.94736	2.0458	1.93402	1.9584	0.032763
251.8	1.96854	2.04342	1.94396	1.94749	2.05422	1.93865	1.96208	0.0337106
252	1.97186	2.03809	1.94496	1.94872	2.05184	1.93465	1.95586	0.0320409
252.2	1.96998	2.03887	1.94009	1.94865	2.04984	1.93779	1.961	0.0325598
252.4	1.97188	2.04233	1.94276	1.94876	2.0502	1.93687	1.95962	0.0344848
252.6	1.97305	2.03987	1.94067	1.94965	2.05204	1.93896	1.95533	0.0294667
252.8	1.97173	2.04276	1.94515	1.951	2.04891	1.93723	1.96009	0.0323208
253	1.97448	2.04039	1.94294	1.94861	2.04936	1.93546	1.9609	0.031398
253.2	1.97186	2.0423	1.93729	1.94682	2.04981	1.93967	1.96182	0.0342293
253.4	1.9745	2.03794	1.9384	1.949	2.04852	1.93851	1.95968	0.0369833
253.6	1.96588	2.03733	1.94081	1.94577	2.04757	1.9381	1.95754	0.0374632
253.8	1.97223	2.03828	1.94056	1.94036	2.043	1.93661	1.95741	0.0334972
254	1.97185	2.04004	1.93463	1.94687	2.04785	1.93587	1.95669	0.0327085
254.2	1.9672	2.03955	1.94187	1.94469	2.04833	1.93499	1.95795	0.034697
254.4	1.97039	2.04171	1.93788	1.94864	2.05157	1.93495	1.95842	0.0369321
254.6	1.97156	2.039	1.94052	1.94532	2.04753	1.94021	1.95956	0.0328528
254.8	1.97012	2.04223	1.94224	1.94583	2.04738	1.93241	1.95726	0.0336574
255	1.97025	2.04271	1.93965	1.94446	2.04952	1.93791	1.95852	0.0314874
255.2	1.973	2.0408	1.93902	1.94624	2.04916	1.93567	1.95425	0.0372735
255.4	1.96699	2.04136	1.94408	1.94543	2.04495	1.94075	1.95742	0.0349032
255.6	1.96698	2.04285	1.94304	1.94313	2.04982	1.93586	1.95812	0.0338388
255.8	1.96767	2.0382	1.94062	1.94293	2.04718	1.93638	1.95349	0.0344469
256	1.97013	2.04342	1.93785	1.94557	2.04794	1.93589	1.95528	0.0355122
256.2	1.97282	2.043	1.94175	1.94429	2.04792	1.93868	1.95826	0.0369169
256.4	1.96646	2.03782	1.93543	1.94577	2.04916	1.93347	1.95698	0.0346459
256.6	1.96554	2.03794	1.9426	1.94344	2.04609	1.93727	1.95623	0.0290322
256.8	1.97079	2.03862	1.94074	1.94414	2.04916	1.93395	1.9605	0.033897
257	1.97158	2.0355	1.94276	1.94839	2.04749	1.93886	1.9552	0.0287468
257.2	1.96687	2.03284	1.93969	1.94476	2.04741	1.93946	1.95907	0.0309613
257.4	1.96655	2.03926	1.94037	1.94538	2.04996	1.93733	1.95539	0.0301262
257.6	1.97429	2.0372	1.93787	1.94111	2.0478	1.93711	1.95822	0.0310563
257.8	1.96826	2.0433	1.94167	1.94339	2.04702	1.93857	1.95502	0.0319573
258	1.96792	2.04018	1.93792	1.94327	2.05253	1.93638	1.9544	0.0337807
258.2	1.96781	2.04032	1.93927	1.94445	2.0503	1.9353	1.95511	0.0337541
258.4	1.96671	2.03859	1.94247	1.9441	2.04532	1.93463	1.95864	0.0340359
258.6	1.96807	2.03896	1.94041	1.941	2.04841	1.93296	1.95714	0.0307184
258.8	1.974	2.03942	1.93826	1.94454	2.05193	1.94004	1.96295	0.0311731
259	1.96561	2.03613	1.93828	1.9474	2.04671	1.93576	1.95782	0.0338443
259.2	1.96928	2.03849	1.93966	1.94203	2.04882	1.9384	1.95774	0.0333612
259.4	1.96669	2.03803	1.93121	1.94373	2.04411	1.93495	1.9602	0.0369202
259.6	1.96461	2.04128	1.93581	1.9467	2.0507	1.93748	1.96116	0.0330593
259.8	1.97068	2.03847	1.93965	1.94845	2.04764	1.93249	1.95803	0.0347821
260	1.96943	2.03936	1.93811	1.94617	2.05043	1.94217	1.95499	0.0337625
260.2	1.96639	2.03554	1.93909	1.94523	2.04623	1.93685	1.95573	0.0346169
260.4	1.96894	2.03626	1.94168	1.94099	2.0482	1.9368	1.95951	0.0332789
260.6	1.9719	2.0362	1.94173	1.94523	2.04336	1.93695	1.95878	0.0347744
260.8	1.96678	2.0362	1.93779	1.94456	2.04451	1.93646	1.95756	0.0300908
261	1.96655	2.03778	1.94085	1.94363	2.04846	1.93703	1.95894	0.0313021
261.2	1.96276	2.0352	1.93692	1.94355	2.04788	1.93422	1.95632	0.0355984
261.4	1.97367	2.03397	1.93762	1.94294	2.04999	1.93445	1.95806	0.036332
261.6	1.96837	2.03835	1.93971	1.94381	2.04412	1.93662	1.95581	0.0357516
261.8	1.96406	2.03569	1.94105	1.94452	2.04373	1.93656	1.95737	0.0367717
262	1.9681	2.03776	1.93933	1.94763	2.04943	1.93556	1.95696	0.0301852
262.2	1.96981	2.03802	1.93747	1.94166	2.04887	1.93272	1.95851	0.0367072
262.4	1.97065	2.04139	1.93772	1.94581	2.04671	1.9377	1.95525	0.0363653
262.6	1.97091	2.03504	1.93896	1.93942	2.04867	1.93223	1.95663	0.0317263
262.8	1.97073	2.03774	1.93812	1.94343	2.04594	1.93557	1.95729	0.0291422
263	1.96377	2.03732	1.93496	1.94566	2.0466	1.93458	1.95735	0.0327998
263.2	1.96721	2.03855	1.93759	1.94387	2.04727	1.93603	1.9568	0.0346387
263.4	1.96366	2.03716	1.9393	1.94062	2.04566	1.93188	1.95179	0.0358629
263.6	1.96724	2.03926	1.94067	1.94084	2.04605	1.93003	1.95479	0.0286179
263.8	1.96784	2.03507	1.93704	1.93988	2.0476	1.93553	1.95387	0.0323768
264	1.96502	2.03612	1.93613	1.94364	2.04291	1.93331	1.95545	0.0318432
264.2	1.96379	2.03828	1.93869	1.94451	2.04436	1.93421	1.95558	0.0317056
264.4	1.9671	2.03402	1.93611	1.94239	2.04716	1.93474	1.95367	0.0318653
264.6	1.96682	2.0377	1.93782	1.943	2.04586	1.9376	1.95871	0.0325968
264.8	1.96872	2.03827	1.94244	1.94465	2.04426	1.93244	1.95828	0.0323555
265	1.9656	2.03744	1.93847	1.93765	2.04607	1.93253	1.95402	0.0299042
265.2	1.96539	2.03562	1.93699	1.94559	2.0485	1.93487	1.95439	0.0326237
265.4	1.96489	2.03672	1.93772	1.94378	2.04311	1.93899	1.95242	0.0340005
265.6	1.96782	2.03977	1.93974	1.94131	2.04835	1.92988	1.95207	0.0361459
265.8	1.96708	2.03612	1.93971	1.94253	2.05203	1.9345	1.95347	0.0338344
266	1.9703	2.03876	1.93721	1.9432	2.04845	1.9341	1.95558	0.0298177
266.2	1.96446	2.03661	1.93563	1.94247	2.04703	1.93203	1.95843	0.035327
266.4	1.96481	2.0363	1.936	1.93789	2.04337	1.93549	1.95392	0.0328282
266.6	1.96632	2.03238	1.93929	1.94032	2.04949	1.93513	1.95691	0.0340863
266.8	1.96592	2.03527	1.93712	1.94152	2.04326	1.93356	1.95905	0.0334321
267	1.965	2.03682	1.93666	1.94064	2.04454	1.93291	1.95744	0.0363886
267.2	1.96868	2.0328	1.93512	1.94233	2.04179	1.93567	1.9532	0.0356696
267.4	1.96858	2.03409	1.93681	1.93708	2.0455	1.93327	1.95729	0.0351889
267.6	1.96619	2.03879	1.93793	1.9371	2.04565	1.9354	1.95695	0.0337485
267.8	1.96606	2.03851	1.93841	1.94598	2.04638	1.93732	1.95446	0.034556
268	1.97019	2.03523	1.93842	1.94172	2.04697	1.93254	1.9546	0.0327293
268.2	1.96768	2.03826	1.93738	1.93832	2.04694	1.93712	1.95057	0.0341855
268.4	1.96736	2.03622	1.94136	1.93988	2.0458	1.93242	1.95518	0.0316912
268.6	1.96773	2.03637	1.93543	1.93839	2.0456	1.93355	1.95763	0.0321266
268.8	1.96331	2.03789	1.93874	1.94024	2.0461	1.93582	1.95569	0.0329865
269	1.9686	2.03537	1.93778	1.93723	2.04493	1.93183	1.95182	0.0341484
269.2	1.96761	2.03708	1.9386	1.94042	2.0453	1.93417	1.95282	0.0335622
269.4	1.96225	2.03625	1.9407	1.94317	2.04733	1.93177	1.95579	0.0365854
269.6	1.96571	2.0349	1.93461	1.94332	2.04278	1.92977	1.95082	0.0321646
269.8	1.97258	2.03546	1.93784	1.941	2.0477	1.93129	1.95629	0.0315855
270	1.9678	2.03462	1.93692	1.93653	2.04131	1.93496	1.95241	0.0356713
270.2	1.96709	2.03661	1.93863	1.94679	2.04113	1.93569	1.95773	0.0310032
270.4	1.96759	2.03542	1.93529	1.93972	2.04631	1.93194	1.9572	0.0324206
270.6	1.96256	2.03304	1.93393	1.9408	2.04056	1.93625	1.95837	0.0306496
270.8	1.96531	2.03664	1.93333	1.94107	2.04735	1.93598	1.95445	0.0329992
271	1.96353	2.03585	1.93555	1.94309	2.04563	1.93314	1.95548	0.0340165
271.2	1.96863	2.0343	1.93809	1.93886	2.04186	1.93573	1.95293	0.0332698
271.4	1.96269	2.0345	1.93281	1.93874	2.04361	1.9324	1.95414	0.0334483
271.6	1.96731	2.03747	1.93616	1.93993	2.04232	1.9322	1.95153	0.0348743
271.8	1.96715	2.03579	1.93371	1.93855	2.0449	1.93481	1.95307	0.0326239
272	1.96406	2.03138	1.93276	1.93968	2.04685	1.9349	1.95418	0.0364124
272.2	1.96675	2.03243	1.9374	1.93684	2.04536	1.93585	1.95551	0.0346731
272.4	1.96252	2.03151	1.93898	1.93956	2.039	1.92938	1.9553	0.0318282
272.6	1.96409	2.03073	1.93927	1.94119	2.04619	1.93226	1.9519	0.0333685
272.8	1.96381	2.03558	1.93558	1.94049	2.04575	1.9327	1.95579	0.0340602
273	1.96726	2.03024	1.93445	1.93889	2.04291	1.93443	1.95414	0.0318785
273.2	1.96045	2.03739	1.93843	1.93997	2.04478	1.93374	1.95199	0.0333729
273.4	1.96454	2.03143	1.93119	1.94076	2.04261	1.9326	1.95306	0.0374492
273.6	1.96433	2.03529	1.93289	1.94217	2.04592	1.93334	1.95489	0.037326
273.8	1.96471	2.03582	1.93644	1.94216	2.04596	1.93259	1.95065	0.031484
274	1.96273	2.03211	1.93847	1.94232	2.04518	1.93308	1.95334	0.0370971
274.2	1.96289	2.03703	1.93773	1.93894	2.04078	1.93343	1.95531	0.037458
274.4	1.96445	2.0336	1.93487	1.9406	2.04346	1.93188	1.95608	0.0335089
274.6	1.96533	2.03455	1.93398	1.94211	2.04537	1.93423	1.95295	0.0349263
274.8	1.96349	2.03693	1.93572	1.94248	2.04172	1.93434	1.95588	0.0321785
275	1.96617	2.02871	1.93514	1.93615	2.04342	1.93154	1.95175	0.0364308
275.2	1.96659	2.03606	1.93581	1.94177	2.04315	1.93459	1.95433	0.0322385
275.4	1.96534	2.03527	1.93395	1.94032	2.04529	1.93062	1.95646	0.035031
275.6	1.96631	2.03196	1.93688	1.94139	2.04165	1.93063	1.95401	0.0279481
275.8	1.96374	2.03416	1.93195	1.93796	2.04366	1.93453	1.95448	0.0376336
276	1.96426	2.03427	1.93892	1.9377	2.03852	1.93211	1.95011	0.0286046
276.2	1.96328	2.03397	1.93415	1.94204	2.04323	1.93398	1.95439	0.0338293
276.4	1.96246	2.03393	1.93613	1.93807	2.04453	1.93232	1.94957	0.0347626
276.6	1.96201	2.03202	1.93759	1.9403	2.04363	1.93361	1.95291	0.0306766
276.8	1.95857	2.03573	1.93621	1.9396	2.04606	1.93349	1.95602	0.03272
277	1.96638	2.03026	1.93784	1.93889	2.04142	1.9338	1.95244	0.0313891
277.2	1.96232	2.03504	1.93442	1.93743	2.04355	1.93523	1.95529	0.0329879
277.4	1.96601	2.03047	1.93111	1.93744	2.04407	1.92573	1.95593	0.0346035
277.6	1.96645	2.03393	1.93229	1.94284	2.04192	1.93693	1.9543	0.0336085
277.8	1.96353	2.03223	1.93528	1.93662	2.04606	1.93327	1.95221	0.0361889
278	1.96135	2.03384	1.93255	1.94213	2.04576	1.9333	1.95209	0.0331474
278.2	1.96466	2.03746	1.93728	1.93876	2.03923	1.93126	1.95095	0.034182
278.4	1.96583	2.03441	1.93229	1.93489	2.03817	1.93112	1.95253	0.0393819
278.6	1.96514	2.03559	1.93198	1.93681	2.04331	1.93366	1.95563	0.0351822
278.8	1.96135	2.03356	1.93617	1.93697	2.04577	1.93163	1.95336	0.0345921
279	1.96311	2.03577	1.93537	1.93865	2.04321	1.93026	1.9553	0.0311135
279.2	1.96479	2.03245	1.93351	1.94042	2.04069	1.93038	1.95566	0.0370139
279.4	1.96417	2.03709	1.93394	1.93559	2.04194	1.93002	1.95081	0.0381566
279.6	1.96025	2.03205	1.93555	1.9388	2.04155	1.9308	1.95432	0.0346406
279.8	1.9626	2.03591	1.93587	1.93557	2.04416	1.93291	1.95135	0.0369027
280	1.96508	2.03304	1.93408	1.93985	2.04003	1.93207	1.95069	0.0373131
280.2	1.96293	2.03631	1.93118	1.94085	2.04521	1.93093	1.95589	0.030391
280.4	1.9637	2.03203	1.93591	1.93995	2.04043	1.92792	1.95074	0.0357428
280.6	1.9692	2.03339	1.93512	1.93523	2.0428	1.93185	1.95289	0.0376986
280.8	1.96307	2.0318	1.93545	1.94314	2.03849	1.92918	1.95415	0.0351841
281	1.96481	2.03078	1.9351	1.94139	2.04053	1.93337	1.95515	0.0347977
281.2	1.96086	2.03344	1.93421	1.94082	2.04054	1.93372	1.95106	0.0345073
281.4	1.96242	2.03172	1.93963	1.93658	2.04222	1.92975	1.95171	0.0318297
281.6	1.96574	2.03148	1.93033	1.93221	2.04094	1.93202	1.95413	0.0354575
281.8	1.9599	2.03272	1.93597	1.93645	2.04367	1.92966	1.95539	0.0297207
282	1.96017	2.03012	1.93181	1.93877	2.04548	1.93041	1.95553	0.0348942
282.2	1.96908	2.0325	1.93355	1.93897	2.04381	1.92824	1.95364	0.0329719
282.4	1.96241	2.03891	1.93513	1.94019	2.04112	1.92781	1.95191	0.034902
282.6	1.96556	2.03023	1.93455	1.93334	2.04822	1.93305	1.95132	0.0362775
282.8	1.96563	2.03365	1.93364	1.94265	2.03844	1.92601	1.95494	0.0373995
283	1.96515	2.03284	1.93279	1.93535	2.04158	1.92852	1.95601	0.0340906
283.2	1.96316	2.03401	1.93246	1.94077	2.04429	1.92886	1.95621	0.034805
283.4	1.96654	2.03559	1.93264	1.93915	2.04402	1.93446	1.95301	0.0331293
283.6	1.96222	2.03169	1.93816	1.93894	2.04019	1.93107	1.95365	0.032268
283.8	1.96179	2.03073	1.93412	1.93736	2.04318	1.92973	1.95346	0.03566
284	1.95983	2.03085	1.93356	1.94201	2.0435	1.92991	1.94781	0.0339227
284.2	1.95987	2.03171	1.93172	1.93857	2.04026	1.9303	1.95284	0.0313122
284.4	1.95848	2.03261	1.9314	1.93773	2.03949	1.92742	1.95313	0.0357419
284.6	1.96247	2.03039	1.93612	1.93536	2.03903	1.93166	1.94989	0.0369203
284.8	1.96014	2.02793	1.93038	1.93485	2.04316	1.92951	1.95427	0.0348027
285	1.96361	2.02825	1.93255	1.9354	2.04364	1.92419	1.95621	0.037483
285.2	1.96001	2.03252	1.93031	1.93573	2.0436	1.92943	1.95364	0.0326
285.4	1.96074	2.03363	1.93761	1.93441	2.04081	1.93058	1.95215	0.0376341
285.6	1.96532	2.03004	1.93369	1.9389	2.04337	1.93109	1.95496	0.0363871
285.8	1.96164	2.03351	1.92868	1.93634	2.04806	1.93205	1.95247	0.0331067
286	1.9603	2.02975	1.93132	1.93809	2.03902	1.93164	1.95352	0.0353793
286.2	1.96139	2.03363	1.93575	1.93591	2.04282	1.93506	1.95162	0.033058
286.4	1.96381	2.02915	1.93044	1.93864	2.04399	1.93296	1.95011	0.0340365
286.6	1.96372	2.03356	1.93232	1.93503	2.04151	1.93136	1.95303	0.0355614
286.8	1.95899	2.03114	1.93041	1.93772	2.03842	1.92764	1.95655	0.033733
287	1.95819	2.02889	1.93461	1.93095	2.03971	1.92877	1.94598	0.0377044
287.2	1.96212	2.03129	1.93031	1.9395	2.04181	1.92832	1.95257	0.0344276
287.4	1.96078	2.02814	1.93182	1.93734	2.03613	1.93235	1.94914	0.0319444
287.6	1.96102	2.03242	1.93193	1.93474	2.0387	1.92906	1.95426	0.0308081
287.8	1.95877	2.0326	1.93119	1.93488	2.04293	1.92747	1.94438	0.0316891
288	1.962	2.03628	1.93285	1.93377	2.04056	1.93058	1.95324	0.0319032
288.2	1.95908	2.02958	1.93067	1.9373	2.04127	1.93004	1.95248	0.0372373
288.4	1.96285	2.02869	1.92853	1.93424	2.04141	1.92949	1.95049	0.0332094
288.6	1.96573	2.02945	1.92959	1.93862	2.04	1.93077	1.94992	0.0358223
288.8	1.95766	2.03193	1.92638	1.93202	2.04166	1.92468	1.95348	0.0364741
289	1.95986	2.02858	1.92965	1.93675	2.03809	1.92704	1.95393	0.0331113
289.2	1.96146	2.03075	1.92906	1.93812	2.03772	1.93437	1.95166	0.0355342
289.4	1.95848	2.03249	1.93059	1.93656	2.04223	1.92881	1.95031	0.0335288
289.6	1.96358	2.03117	1.92965	1.93886	2.03995	1.93251	1.95167	0.0305437
289.8	1.96259	2.03345	1.93778	1.93657	2.0376	1.93041	1.95136	0.0371851
290	1.95957	2.03209	1.93161	1.93582	2.04139	1.92839	1.95127	0.034079
290.2	1.96262	2.03503	1.93428	1.9337	2.03963	1.93137	1.95457	0.0354685
290.4	1.96103	2.03024	1.93213	1.93358	2.04116	1.92588	1.95055	0.0304569
290.6	1.96334	2.02896	1.93301	1.93485	2.04194	1.93347	1.94683	0.0341309
290.8	1.9616	2.03131	1.93423	1.93854	2.0402	1.92826	1.95442	0.0363796
291	1.961	2.0323	1.92841	1.93668	2.04374	1.93109	1.94892	0.0311945
291.2	1.96399	2.02687	1.93383	1.93526	2.04121	1.93034	1.95068	0.0355165
291.4	1.95846	2.03236	1.93109	1.93446	2.04365	1.92769	1.94967	0.0327102
291.6	1.95714	2.02688	1.9308	1.93728	2.03821	1.92629	1.9532	0.0359297
291.8	1.96273	2.02826	1.9316	1.93614	2.03767	1.92996	1.94993	0.0335763
292	1.95819	2.03059	1.92882	1.93296	2.03858	1.92584	1.9483	0.0325474
292.2	1.96003	2.03166	1.93325	1.93162	2.03559	1.92867	1.94829	0.0319003
292.4	1.96247	2.02835	1.93105	1.93839	2.03991	1.93156	1.95227	0.0375979
292.6	1.9576	2.03187	1.92997	1.93617	2.04119	1.92735	1.95462	0.0348244
292.8	1.95939	2.0347	1.93214	1.93711	2.03608	1.92962	1.95073	0.0350766
293	1.95735	2.03022	1.93043	1.93589	2.03687	1.93125	1.95063	0.0325881
293.2	1.95698	2.03006	1.93039	1.93459	2.04275	1.92914	1.94991	0.0321463
293.4	1.95614	2.03098	1.92744	1.93476	2.04199	1.92831	1.95511	0.0338113
293.6	1.96487	2.02947	1.92905	1.9367	2.04348	1.93205	1.94849	0.0322284
293.8	1.95768	2.0302	1.92866	1.9335	2.04099	1.92698	1.9484	0.0357887
294	1.9587	2.02769	1.93257	1.93325	2.03774	1.9298	1.95181	0.0323492
294.2	1.96149	2.02863	1.92956	1.93444	2.03588	1.92856	1.9491	0.0397625
294.4	1.96199	2.02752	1.93344	1.93402	2.03866	1.92962	1.95183	0.0337123
294.6	1.95604	2.02563	1.92723	1.93512	2.03784	1.92895	1.95369	0.029532
294.8	1.96043	2.03056	1.93058	1.93587	2.04301	1.92716	1.95089	0.0295813
295	1.96089	2.02818	1.9343	1.93328	2.03691	1.92689	1.95134	0.0329893
295.2	1.95868	2.03162	1.93268	1.93374	2.04338	1.92562	1.95155	0.0344798
295.4	1.96202	2.03029	1.92852	1.93415	2.03992	1.92714	1.95113	0.034929
295.6	1.96001	2.02827	1.92858	1.93457	2.03703	1.92451	1.95044	0.0326468
295.8	1.96385	2.02657	1.92846	1.93378	2.0341	1.92677	1.95164	0.0341318
296	1.95909	2.03124	1.9324	1.93634	2.04142	1.92671	1.95046	0.0375248
296.2	1.96032	2.02992	1.92754	1.93078	2.04225	1.92988	1.94367	0.0355362
296.4	1.96318	2.02915	1.93003	1.93893	2.03798	1.9257	1.9492	0.0366558
296.6	1.96064	2.03208	1.93101	1.92907	2.0388	1.92756	1.95165	0.0295349
296.8	1.96167	2.02976	1.92958	1.9393	2.03716	1.92901	1.94996	0.0345153
297	1.95876	2.03239	1.93149	1.93822	2.03872	1.92887	1.94797	0.0297997
297.2	1.9586	2.03216	1.92885	1.93571	2.03898	1.93016	1.95192	0.0317514
297.4	1.96373	2.03021	1.9327	1.9351	2.0394	1.92694	1.94989	0.0351402
297.6	1.96088	2.03154	1.9322	1.93274	2.03956	1.92833	1.95175	0.0347635
297.8	1.9593	2.02862	1.92898	1.93688	2.04026	1.92821	1.95055	0.036588
298	1.95975	2.03287	1.9301	1.93115	2.03963	1.92913	1.95062	0.0378248
298.2	1.96074	2.03075	1.92998	1.93084	2.03741	1.93214	1.95016	0.0383381
298.4	1.96115	2.03222	1.9338	1.93343	2.04084	1.92331	1.95195	0.0332634
298.6	1.95733	2.02846	1.92835	1.93947	2.03353	1.92628	1.94942	0.0333205
298.8	1.95846	2.02945	1.92791	1.93384	2.04249	1.92613	1.94717	0.0371184
299	1.95798	2.02656	1.93234	1.9364	2.03492	1.93024	1.94919	0.0368932
299.2	1.96282	2.0259	1.92973	1.9339	2.04011	1.92744	1.94652	0.032558
299.4	1.95736	2.0275	1.92652	1.93035	2.0367	1.92953	1.95224	0.0322665
299.6	1.95597	2.02846	1.92851	1.93216	2.03697	1.92774	1.95267	0.0362662
299.8	1.95625	2.02945	1.92851	1.92649	2.03696	1.92764	1.95445	0.0377789
300	1.95906	2.02482	1.9307	1.9353	2.0397	1.92928	1.94865	0.0355226
300.2	1.95831	2.02516	1.93186	1.93364	2.03575	1.92739	1.94882	0.0387653
300.4	1.95602	2.0267	1.92919	1.9384	2.04177	1.92454	1.94366	0.0376148
300.6	1.95635	2.03418	1.9272	1.93422	2.04166	1.92731	1.94875	0.0366666
300.8	1.96005	2.02824	1.92772	1.93323	2.03568	1.93101	1.94915	0.0337997
301	1.96135	2.02592	1.9291	1.93302	2.04129	1.92976	1.95145	0.0332675
301.2	1.96161	2.03024	1.93528	1.92868	2.04101	1.92945	1.95019	0.0352856
301.4	1.95862	2.03508	1.92585	1.93	2.03712	1.92617	1.95034	0.0377942
301.6	1.95682	2.02774	1.9305	1.93577	2.03692	1.92736	1.95072	0.0365568
301.8	1.96014	2.02656	1.93271	1.93318	2.03572	1.92632	1.94961	0.0341682
302	1.95747	2.02549	1.92467	1.93115	2.03835	1.92521	1.94668	0.0376108
302.2	1.95503	2.02945	1.92654	1.93687	2.03989	1.92947	1.95254	0.0355993
302.4	1.96008	2.02619	1.9272	1.9326	2.03727	1.92916	1.94846	0.0389594
302.6	1.95458	2.03102	1.92786	1.92829	2.03941	1.93008	1.95305	0.0390316
302.8	1.95875	2.03113	1.9281	1.93045	2.03471	1.92865	1.94703	0.0348192
303	1.96278	2.03106	1.92939	1.92915	2.03952	1.92694	1.9474	0.0359294
303.2	1.95937	2.02873	1.92616	1.9303	2.03316	1.92885	1.94926	0.0359522
303.4	1.95649	2.03054	1.92939	1.93024	2.03971	1.92955	1.94594	0.035854
303.6	1.95743	2.03053	1.93119	1.93419	2.03393	1.92874	1.95431	0.0333878
303.8	1.95873	2.02458	1.92787	1.93195	2.03592	1.92587	1.9473	0.0359159
304	1.95642	2.0278	1.92875	1.93078	2.04017	1.92387	1.94985	0.032449
304.2	1.96266	2.02836	1.93265	1.93523	2.03382	1.92345	1.94766	0.0357936
304.4	1.95829	2.02744	1.93053	1.93353	2.04029	1.92736	1.94883	0.0322228
304.6	1.95777	2.02777	1.92716	1.93562	2.03383	1.92786	1.94866	0.0342362
304.8	1.95733	2.02745	1.92735	1.93549	2.03667	1.92876	1.95009	0.0332743
305	1.95982	2.02729	1.92834	1.93422	2.03544	1.92701	1.94974	0.0340453
305.2	1.96117	2.02769	1.9298	1.93271	2.03561	1.92818	1.95107	0.0361519
305.4	1.95623	2.02807	1.92707	1.93088	2.03891	1.92804	1.95127	0.0341932
305.6	1.95415	2.02665	1.92735	1.93077	2.03944	1.93178	1.95214	0.0302981
305.8	1.95728	2.02967	1.92586	1.9318	2.04019	1.92695	1.95089	0.0341872
306	1.95401	2.02278	1.92337	1.92595	2.03741	1.93205	1.94435	0.0341267
306.2	1.9593	2.02743	1.92672	1.93411	2.03839	1.91948	1.95111	0.0341696
306.4	1.95876	2.02467	1.92416	1.92664	2.03937	1.93006	1.94799	0.0369542
306.6	1.95676	2.02614	1.92861	1.93203	2.03925	1.92905	1.94933	0.0372962
306.8	1.95599	2.03018	1.92896	1.93783	2.03573	1.92918	1.94573	0.0382535
307	1.95527	2.02852	1.92838	1.92874	2.03804	1.92641	1.94816	0.0337443
307.2	1.95684	2.02702	1.93021	1.93424	2.0415	1.9241	1.94832	0.0345292
307.4	1.95256	2.02453	1.92803	1.93124	2.03798	1.92912	1.94913	0.0371075
307.6	1.953	2.02673	1.92685	1.9308	2.03909	1.92461	1.95168	0.0373967
307.8	1.96087	2.02945	1.93012	1.9319	2.03649	1.92301	1.95165	0.0375598
308	1.95455	2.02662	1.93009	1.93148	2.03702	1.92827	1.9478	0.0342078
308.2	1.95773	2.02476	1.92973	1.93204	2.03909	1.9241	1.94814	0.0309747
308.4	1.95323	2.02614	1.92559	1.93225	2.03903	1.92578	1.95074	0.0374779
308.6	1.95621	2.03016	1.93287	1.92946	2.03693	1.92407	1.95143	0.0354878
308.8	1.96005	2.02912	1.92156	1.93524	2.03563	1.92864	1.94917	0.0335603
309	1.95778	2.02775	1.92972	1.93046	2.03771	1.91926	1.9497	0.0376083
309.2	1.9551	2.02966	1.92709	1.9284	2.03596	1.92561	1.94652	0.0309508
309.4	1.95358	2.02183	1.92642	1.93229	2.03591	1.92676	1.94856	0.0374277
309.6	1.95757	2.02833	1.92574	1.9301	2.03662	1.92389	1.94522	0.0379483
309.8	1.95383	2.02357	1.92531	1.92763	2.03494	1.92258	1.94792	0.0346943
310	1.95859	2.02983	1.92963	1.93447	2.03909	1.92481	1.94838	0.0370612
310.2	1.96023	2.02966	1.92729	1.93269	2.03791	1.9235	1.94506	0.0325535
310.4	1.95719	2.0223	1.92192	1.93254	2.03235	1.92991	1.9512	0.0354299
310.6	1.95795	2.02635	1.9251	1.93464	2.03885	1.92952	1.95086	0.0334856
310.8	1.95851	2.02634	1.92515	1.92676	2.03669	1.93047	1.94731	0.03522
311	1.9582	2.02686	1.92686	1.93243	2.03493	1.92463	1.94731	0.0353423
311.2	1.95725	2.02401	1.93003	1.93124	2.0397	1.92714	1.94935	0.0377448
311.4	1.95539	2.02663	1.92483	1.92922	2.03483	1.92421	1.94399	0.0380525
311.6	1.95558	2.02663	1.92931	1.93384	2.03349	1.92025	1.94734	0.0343789
311.8	1.95798	2.02649	1.92565	1.92884	2.0337	1.92439	1.94845	0.0363286
312	1.9536	2.0248	1.92654	1.93035	2.036	1.9235	1.94696	0.0336493
312.2	1.96072	2.03068	1.93087	1.92684	2.03723	1.92756	1.94843	0.0391172
312.4	1.95395	2.02434	1.92897	1.92867	2.03638	1.92652	1.95125	0.0356136
312.6	1.95509	2.0226	1.92523	1.92715	2.0417	1.92407	1.9455	0.0350765
312.8	1.95439	2.02607	1.92874	1.93108	2.03589	1.92544	1.94631	0.0333229
313	1.95752	2.03371	1.92813	1.93152	2.03553	1.92222	1.94712	0.0375479
313.2	1.95648	2.02398	1.92335	1.9301	2.03038	1.92684	1.94694	0.0331461
313.4	1.9547	2.02526	1.92842	1.9305	2.03531	1.92423	1.9479	0.0351378
313.6	1.9555	2.02241	1.9255	1.92588	2.03517	1.92542	1.94772	0.0337029
313.8	1.9534	2.02625	1.92213	1.92916	2.03649	1.92503	1.94637	0.0348939
314	1.95423	2.02452	1.92393	1.93145	2.03824	1.92631	1.94501	0.0348965
314.2	1.95526	2.02477	1.92904	1.93433	2.03553	1.92779	1.9467	0.0378455
314.4	1.95624	2.0229	1.92793	1.92834	2.03793	1.92702	1.9463	0.0375593
314.6	1.95983	2.02705	1.92208	1.93266	2.03607	1.92606	1.94968	0.03433
314.8	1.95871	2.02431	1.92652	1.93443	2.03501	1.92344	1.94989	0.0314946
315	1.95607	2.02675	1.92732	1.92802	2.02919	1.92435	1.94694	0.039904
315.2	1.95607	2.02831	1.92731	1.92767	2.03487	1.92234	1.9477	0.0349004
315.4	1.94973	2.02479	1.9262	1.92698	2.0375	1.92487	1.94876	0.0362632
315.6	1.95445	2.02373	1.92874	1.92651	2.03365	1.9253	1.94958	0.0363517
315.8	1.95631	2.0254	1.92832	1.93134	2.03122	1.92504	1.9463	0.0340268
316	1.95614	2.02522	1.92603	1.92998	2.03817	1.92377	1.94767	0.0342423
316.2	1.95759	2.02716	1.9265	1.92616	2.03771	1.92499	1.95043	0.0332408
316.4	1.9563	2.02676	1.92574	1.9279	2.0381	1.9225	1.94895	0.0381348
316.6	1.95604	2.02681	1.92785	1.93271	2.04242	1.92399	1.94474	0.0378046
316.8	1.95425	2.02875	1.92816	1.92787	2.04191	1.92554	1.94504	0.0333016
317	1.95776	2.02608	1.92687	1.92783	2.02968	1.92598	1.94762	0.0335302
317.2	1.95296	2.02385	1.92445	1.92634	2.03666	1.92693	1.948	0.0306185
317.4	1.95158	2.02866	1.92581	1.92858	2.03389	1.92442	1.94782	0.0315757
317.6	1.95537	2.02531	1.92525	1.92764	2.04025	1.92431	1.95144	0.0331461
317.8	1.9576	2.02474	1.9279	1.92773	2.03289	1.92527	1.94645	0.0347314
318	1.95138	2.02378	1.92599	1.93227	2.03273	1.92609	1.94908	0.0314461
318.2	1.95324	2.02219	1.92644	1.92916	2.03667	1.92394	1.94974	0.0288711
318.4	1.9533	2.02335	1.92781	1.93166	2.03293	1.9255	1.94855	0.0337129
318.6	1.95551	2.02513	1.92245	1.93046	2.03636	1.92531	1.94706	0.0386998
318.8	1.95155	2.02241	1.92161	1.92694	2.0334	1.92303	1.94165	0.0362379
319	1.95618	2.02283	1.92583	1.93219	2.03424	1.92026	1.94613	0.0353316
319.2	1.95344	2.02272	1.92609	1.93206	2.03358	1.92529	1.94458	0.0337666
319.4	1.95421	2.02528	1.92258	1.92485	2.03627	1.92259	1.94731	0.0348811
319.6	1.95833	2.02511	1.92784	1.92809	2.03738	1.92032	1.94924	0.0344243
319.8	1.95372	2.02474	1.9253	1.92485	2.03536	1.92301	1.94352	0.0365086
320	1.95463	2.02414	1.92543	1.92747	2.03377	1.9262	1.94649	0.0368089
320.2	1.95515	2.02252	1.92881	1.92823	2.03548	1.92504	1.9461	0.0371296
320.4	1.95727	2.02556	1.93032	1.92783	2.03291	1.92695	1.94779	0.0400802
320.6	1.95503	2.02598	1.923	1.92891	2.03255	1.92698	1.94809	0.034913
320.8	1.95872	2.02453	1.92808	1.9301	2.03656	1.92196	1.94356	0.0364987
321	1.95517	2.02618	1.92135	1.9296	2.04088	1.924	1.94651	0.0352302
321.2	1.95185	2.02423	1.92364	1.92721	2.0346	1.92557	1.94625	0.0380665
321.4	1.95146	2.02183	1.92701	1.92869	2.03383	1.92699	1.94883	0.0328614
321.6	1.95155	2.024	1.93108	1.92758	2.03101	1.92394	1.94644	0.0354597
321.8	1.95124	2.02542	1.92659	1.92863	2.03533	1.92533	1.94565	0.0351342
322	1.9562	2.02144	1.92339	1.92888	2.03666	1.92377	1.94634	0.0376093
322.2	1.95638	2.0235	1.92441	1.92527	2.03459	1.92634	1.94632	0.0346154
322.4	1.95222	2.01964	1.92208	1.93204	2.03391	1.92548	1.94618	0.0376565
322.6	1.9561	2.022	1.92522	1.93121	2.03394	1.9282	1.94384	0.0349578
322.8	1.95257	2.02709	1.92589	1.92368	2.03686	1.92186	1.94771	0.0389196
323	1.95649	2.02283	1.92389	1.92981	2.03435	1.92345	1.94526	0.0347006
323.2	1.95377	2.02349	1.92584	1.92904	2.03649	1.92367	1.94739	0.032774
323.4	1.94936	2.02232	1.92384	1.93222	2.0323	1.92308	1.94726	0.035219
323.6	1.95298	2.02079	1.92864	1.93049	2.03635	1.92509	1.9458	0.031042
323.8	1.95107	2.02691	1.92378	1.93085	2.03197	1.91924	1.94847	0.0330263
324	1.95585	2.02413	1.92311	1.92929	2.03709	1.92299	1.94449	0.0348361
324.2	1.95038	2.02329	1.91986	1.92754	2.03841	1.92515	1.94292	0.0352922
324.4	1.9542	2.02757	1.92598	1.92692	2.03336	1.92383	1.94471	0.0369783
324.6	1.95136	2.02458	1.92186	1.92784	2.03642	1.9248	1.94507	0.0351192
324.8	1.95366	2.02592	1.92434	1.92888	2.03331	1.92255	1.94751	0.036519
325	1.9505	2.02491	1.92322	1.92778	2.03545	1.92119	1.94515	0.0303817
325.2	1.95156	2.02723	1.9227	1.92772	2.03579	1.92066	1.94348	0.0326932
325.4	1.95725	2.02027	1.92417	1.92519	2.0319	1.91974	1.947	0.0314948
325.6	1.95484	2.02756	1.92401	1.92648	2.0379	1.92193	1.94884	0.0368264
325.8	1.95513	2.02262	1.92439	1.92674	2.02924	1.92531	1.94599	0.0352875
326	1.95199	2.02617	1.92841	1.92668	2.03346	1.92207	1.94746	0.0387779
326.2	1.95483	2.025	1.92516	1.92783	2.03911	1.92287	1.94197	0.0392367
326.4	1.95381	2.0299	1.92685	1.92771	2.03239	1.92312	1.94434	0.0376679
326.6	1.95882	2.02109	1.92393	1.9255	2.03455	1.92345	1.94216	0.0314875
326.8	1.95582	2.02331	1.92333	1.92729	2.03534	1.92041	1.94832	0.034484
327	1.95006	2.02391	1.92193	1.92519	2.03421	1.9232	1.94796	0.0360685
327.2	1.95251	2.02889	1.92314	1.92521	2.03227	1.92081	1.94907	0.0372489
327.4	1.95255	2.02534	1.92462	1.92799	2.03138	1.92658	1.94409	0.0327668
327.6	1.9497	2.02332	1.92469	1.9257	2.0386	1.92462	1.94467	0.0370616
327.8	1.94989	2.02336	1.92361	1.92764	2.03113	1.9244	1.93867	0.0360653
328	1.95326	2.02859	1.92491	1.93216	2.03403	1.91975	1.94396	0.0359085
328.2	1.95099	2.02216	1.92425	1.93116	2.03639	1.92265	1.94527	0.0344939
328.4	1.95295	2.02055	1.92433	1.92417	2.03501	1.9267	1.94357	0.0322875
328.6	1.95587	2.0231	1.92352	1.92422	2.03086	1.92346	1.94479	0.0357109
328.8	1.95428	2.02332	1.92742	1.92487	2.03114	1.92291	1.94629	0.0396415
329	1.9507	2.02073	1.92321	1.92703	2.03165	1.92377	1.94291	0.0339648
329.2	1.94985	2.01983	1.92583	1.92644	2.03604	1.92193	1.94848	0.0351342
329.4	1.95591	2.02084	1.92446	1.92308	2.03773	1.92306	1.94131	0.0315987
329.6	1.95597	2.01989	1.92989	1.92757	2.03542	1.91852	1.94352	0.0375876
329.8	1.95241	2.02444	1.91962	1.92514	2.03636	1.92295	1.94317	0.0354731
330	1.94931	2.02559	1.92613	1.93133	2.034	1.92021	1.94323	0.0367402
330.2	1.9515	2.01828	1.92186	1.93121	2.03348	1.91969	1.94486	0.0344038
330.4	1.95225	2.02381	1.92156	1.92519	2.03442	1.92219	1.94882	0.0346704
330.6	1.95249	2.02581	1.9253	1.92268	2.03325	1.91967	1.94502	0.0396153
330.8	1.95273	2.0222	1.92534	1.92908	2.031	1.91861	1.94603	0.035606
331	1.95041	2.02109	1.92027	1.92802	2.03368	1.92565	1.94439	0.0308049
331.2	1.95393	2.02038	1.92442	1.92856	2.03134	1.92583	1.94536	0.0363693
331.4	1.95405	2.02354	1.92171	1.92685	2.03427	1.92602	1.94719	0.0377789
331.6	1.95172	2.02226	1.92206	1.92474	2.03754	1.9194	1.94485	0.0345963
331.8	1.95624	2.01977	1.92215	1.92535	2.0365	1.9224	1.94231	0.0378816
332	1.95186	2.02586	1.92197	1.92566	2.03033	1.9192	1.94485	0.0351675
332.2	1.95571	2.02281	1.91877	1.92926	2.03134	1.92315	1.94462	0.0315492
332.4	1.95433	2.02199	1.92418	1.9283	2.03166	1.92075	1.94249	0.0353866
332.6	1.95455	2.02564	1.92593	1.92257	2.02952	1.92355	1.94615	0.0387901
332.8	1.95373	2.01919	1.92508	1.92633	2.02799	1.92574	1.94497	0.0327328
333	1.95199	2.0239	1.92566	1.92454	2.03667	1.92124	1.94404	0.0370675
333.2	1.95134	2.02096	1.92187	1.92681	2.03626	1.92262	1.94056	0.0327113
333.4	1.95055	2.0205	1.92214	1.92681	2.029	1.91803	1.94383	0.0369247
333.6	1.95469	2.02437	1.92093	1.92412	2.02799	1.92105	1.94314	0.0338479
333.8	1.95273	2.01952	1.92615	1.92288	2.03378	1.92219	1.94343	0.0347237
334	1.9497	2.02416	1.92296	1.9246	2.03614	1.91849	1.94241	0.0347292
334.2	1.95163	2.0217	1.92106	1.92714	2.02838	1.92491	1.94638	0.034255
334.4	1.95343	2.02209	1.92106	1.92782	2.03251	1.9219	1.94705	0.0347293
334.6	1.95252	2.02292	1.92339	1.92424	2.03351	1.92161	1.94215	0.0366373
334.8	1.95288	2.02507	1.92359	1.92479	2.03213	1.91908	1.94391	0.0349772
335	1.95372	2.02448	1.92269	1.92727	2.03604	1.92324	1.94348	0.0346026
335.2	1.9516	2.01813	1.92037	1.92496	2.03449	1.92277	1.9487	0.0336192
335.4	1.95423	2.02164	1.92259	1.92222	2.02962	1.922	1.94033	0.0335826
335.6	1.94823	2.02394	1.91942	1.92581	2.02903	1.92	1.94145	0.0329871
335.8	1.95015	2.02091	1.92486	1.92439	2.03324	1.92607	1.9424	0.0373865
336	1.9505	2.02158	1.9224	1.92058	2.03241	1.92119	1.9434	0.0355742
336.2	1.94822	2.01894	1.92233	1.92544	2.02999	1.92665	1.94421	0.036681
336.4	1.95226	2.02055	1.92117	1.92665	2.03309	1.9209	1.94044	0.032833
336.6	1.95269	2.01907	1.92355	1.9233	2.03101	1.9208	1.94018	0.0360048
336.8	1.95585	2.02371	1.92155	1.92659	2.02881	1.91943	1.94555	0.0348683
337	1.95261	2.02062	1.92141	1.92535	2.03308	1.92474	1.94254	0.0345457
337.2	1.94916	2.02059	1.92161	1.925	2.02899	1.92264	1.94337	0.0331598
337.4	1.95011	2.02559	1.92028	1.92623	2.02768	1.92471	1.94805	0.033541
337.6	1.95021	2.02489	1.92525	1.92629	2.03264	1.92091	1.94106	0.0392024
337.8	1.95442	2.02576	1.92121	1.92547	2.03225	1.92028	1.94507	0.03807
338	1.95379	2.02032	1.92184	1.92785	2.03219	1.91821	1.9433	0.0354252
338.2	1.95936	2.02146	1.92316	1.92521	2.03009	1.91725	1.94086	0.0356182
338.4	1.95299	2.02155	1.91805	1.92711	2.02932	1.9222	1.94648	0.0382156
338.6	1.95188	2.01942	1.92015	1.92609	2.03159	1.92193	1.94464	0.0343516
338.8	1.95291	2.01986	1.92465	1.92498	2.03328	1.92443	1.9445	0.0338317
339	1.95531	2.0211	1.92144	1.92416	2.03088	1.92137	1.94174	0.0377292
339.2	1.95183	2.01971	1.92058	1.9278	2.02917	1.92099	1.94652	0.0342203
339.4	1.95298	2.02234	1.91883	1.92468	2.0339	1.92068	1.94175	0.0365719
339.6	1.95196	2.01991	1.92059	1.93147	2.03193	1.9192	1.94329	0.0367222
339.8	1.953	2.01707	1.92282	1.92164	2.03256	1.92503	1.94142	0.0326386
340	1.95228	2.02287	1.91934	1.9232	2.0344	1.9211	1.94622	0.0344594
340.2	1.95092	2.02224	1.92135	1.92479	2.03413	1.92067	1.94257	0.0383645
340.4	1.94989	2.02261	1.92439	1.92282	2.03228	1.91895	1.94296	0.0353348
340.6	1.94808	2.02366	1.92274	1.92215	2.02694	1.9263	1.93927	0.0400544
340.8	1.95373	2.02057	1.92168	1.92548	2.03119	1.92292	1.94249	0.0387631
341	1.94891	2.02097	1.91951	1.92417	2.03224	1.91886	1.9411	0.0367851
341.2	1.94857	2.02258	1.91899	1.92263	2.03078	1.9243	1.9426	0.0331831
341.4	1.94763	2.02011	1.91861	1.92111	2.03043	1.92224	1.94299	0.0338363
341.6	1.94859	2.02175	1.92289	1.9208	2.03384	1.92099	1.93992	0.0348673
341.8	1.95328	2.02349	1.92435	1.9255	2.03036	1.92281	1.94371	0.0328751
342	1.9507	2.01887	1.91693	1.92339	2.03616	1.92132	1.94442	0.0338872
342.2	1.95291	2.02055	1.92234	1.92505	2.02906	1.92257	1.94255	0.0361788
342.4	1.95398	2.02174	1.92164	1.92324	2.02422	1.92156	1.94468	0.0372225
342.6	1.95238	2.02445	1.92437	1.92204	2.03422	1.91999	1.94472	0.0370989
342.8	1.95195	2.02023	1.91915	1.92297	2.033	1.91973	1.94559	0.0359043
343	1.94822	2.02121	1.92095	1.92403	2.03458	1.91936	1.94446	0.0378368
343.2	1.95288	2.02416	1.91928	1.92601	2.0312	1.92347	1.94148	0.0377595
343.4	1.95447	2.02443	1.91997	1.92277	2.02945	1.92003	1.94239	0.0334845
343.6	1.94799	2.02397	1.91902	1.92255	2.0272	1.92017	1.9407	0.0361458
343.8	1.94961	2.01821	1.91692	1.92472	2.0357	1.91734	1.94659	0.0323486
344	1.94876	2.01965	1.92289	1.92215	2.0269	1.92213	1.94223	0.0335708
344.2	1.95179	2.02418	1.9188	1.92063	2.02795	1.91888	1.94471	0.0338046
344.4	1.9513	2.01998	1.91837	1.92	2.02519	1.91762	1.94392	0.0362101
344.6	1.95006	2.02515	1.92175	1.92813	2.02363	1.91838	1.93972	0.0325654
344.8	1.9516	2.01816	1.91641	1.92572	2.03126	1.9221	1.94402	0.0348275
345	1.94732	2.02167	1.91873	1.9253	2.02949	1.92085	1.93811	0.0345859
345.2	1.94915	2.01769	1.92195	1.92364	2.03188	1.91944	1.94615	0.0355014
345.4	1.95133	2.02297	1.92289	1.92279	2.03212	1.92042	1.94449	0.0360986
345.6	1.95293	2.01668	1.91866	1.92738	2.03064	1.92014	1.94236	0.0343249
345.8	1.94955	2.02106	1.92081	1.92543	2.02752	1.92158	1.94609	0.0346255
346	1.95058	2.02278	1.92054	1.92477	2.03175	1.91994	1.94416	0.0368123
346.2	1.94641	2.01889	1.9202	1.92352	2.02908	1.92285	1.94252	0.0382387
346.4	1.94669	2.01942	1.92077	1.92137	2.03379	1.92295	1.94287	0.0356552
346.6	1.94998	2.02456	1.91986	1.92502	2.03322	1.91844	1.94366	0.0330022
346.8	1.95183	2.02076	1.91724	1.91827	2.031	1.91978	1.94129	0.0291644
347	1.946	2.02035	1.92067	1.92439	2.03069	1.91814	1.94012	0.0368453
347.2	1.94882	2.02012	1.91779	1.92381	2.02654	1.92086	1.94261	0.035238
347.4	1.95228	2.01826	1.92084	1.92629	2.03064	1.92175	1.94113	0.0348883
347.6	1.9468	2.01971	1.92807	1.92102	2.03334	1.92146	1.94372	0.0369762
347.8	1.95142	2.01829	1.92329	1.92621	2.03216	1.91792	1.94292	0.0401122
348	1.95058	2.02181	1.91811	1.92178	2.02693	1.91977	1.94291	0.0358444
348.2	1.9508	2.02027	1.92073	1.92588	2.03081	1.91964	1.94059	0.0331826
348.4	1.9524	2.02127	1.92058	1.92119	2.03397	1.91926	1.94205	0.0422404
348.6	1.94833	2.01853	1.91721	1.92348	2.028	1.91875	1.9428	0.0338695
348.8	1.95098	2.02305	1.92103	1.92174	2.03193	1.91694	1.94271	0.0386255
349	1.95041	2.01743	1.91918	1.92453	2.02934	1.92183	1.94235	0.0355127
349.2	1.95506	2.02004	1.91787	1.9244	2.02675	1.92394	1.94564	0.0339775
349.4	1.94744	2.02244	1.91919	1.91995	2.02621	1.91693	1.94422	0.0369226
349.6	1.95028	2.01541	1.91992	1.9232	2.03021	1.92236	1.9409	0.0327715
349.8	1.95124	2.01674	1.92093	1.92735	2.02511	1.92127	1.94563	0.0381525
350	1.94948	2.02214	1.92084	1.923	2.02817	1.91728	1.93964	0.0378241
350.2	1.95129	2.01857	1.92008	1.92443	2.03356	1.91557	1.94226	0.0394069
350.4	1.95219	2.01675	1.92106	1.92082	2.0336	1.91652	1.93951	0.0361161
350.6	1.94935	2.0228	1.91905	1.92405	2.0278	1.91616	1.9389	0.0356506
350.8	1.94664	2.02094	1.91781	1.92215	2.03199	1.91577	1.94897	0.0360609
351	1.95098	2.01947	1.92258	1.92635	2.0301	1.91647	1.9403	0.0359896
351.2	1.94862	2.01966	1.91931	1.92195	2.02672	1.91697	1.94047	0.0369817
351.4	1.95223	2.01245	1.92386	1.92348	2.02864	1.91667	1.94155	0.038039
351.6	1.9449	2.01609	1.92379	1.91969	2.03004	1.91798	1.93802	0.0379135
351.8	1.94749	2.02059	1.92192	1.92182	2.03097	1.91412	1.94549	0.0359652
352	1.94548	2.02347	1.9198	1.92486	2.03162	1.9181	1.94012	0.0360052
352.2	1.95026	2.02088	1.92255	1.92047	2.02938	1.92015	1.94337	0.0363032
352.4	1.952	2.01902	1.9178	1.92104	2.02896	1.91783	1.94482	0.0347425
352.6	1.94743	2.01842	1.91335	1.92151	2.02706	1.92017	1.94317	0.0358587
352.8	1.94955	2.01972	1.91737	1.92606	2.02933	1.91802	1.94368	0.0361293
353	1.94941	2.02231	1.91989	1.92208	2.03289	1.92066	1.94277	0.0374956
353.2	1.94577	2.02037	1.92094	1.91974	2.03242	1.91531	1.94302	0.0375746
353.4	1.95321	2.02002	1.91562	1.92153	2.02864	1.91588	1.9453	0.0351129
353.6	1.95334	2.02055	1.91537	1.92619	2.02835	1.91636	1.94449	0.0336956
353.8	1.94984	2.02055	1.92017	1.92149	2.02862	1.91645	1.93961	0.0338698
354	1.94639	2.01742	1.91801	1.92189	2.02613	1.91961	1.94639	0.03883
354.2	1.95366	2.02094	1.91718	1.91927	2.02792	1.92198	1.94083	0.0353381
354.4	1.94736	2.022	1.91972	1.92167	2.03424	1.91893	1.9402	0.033103
354.6	1.95063	2.02101	1.91727	1.92001	2.0297	1.91966	1.93945	0.036425
354.8	1.94932	2.01947	1.91797	1.92569	2.03222	1.92004	1.9394	0.0339773
355	1.9507	2.01957	1.92064	1.91831	2.03	1.92201	1.94014	0.0359514
355.2	1.95197	2.01969	1.92148	1.92377	2.02993	1.92121	1.94051	0.0379256
355.4	1.95045	2.01973	1.92182	1.9254	2.02592	1.9182	1.93879	0.0386159
355.6	1.94786	2.01951	1.91594	1.9243	2.03079	1.91332	1.93722	0.0330057
355.8	1.95129	2.02093	1.91444	1.92466	2.02998	1.91446	1.94149	0.0379334
356	1.94462	2.01712	1.91584	1.92205	2.03158	1.9172	1.94285	0.0361361
356.2	1.9427	2.01944	1.91679	1.91925	2.02955	1.91912	1.94441	0.0373963
356.4	1.95053	2.02168	1.9169	1.92198	2.03093	1.92438	1.94054	0.037695
356.6	1.94985	2.02017	1.91719	1.92048	2.02954	1.92106	1.93894	0.0407571
356.8	1.94896	2.02195	1.91698	1.92063	2.03242	1.92174	1.94392	0.03747
357	1.9475	2.01512	1.91384	1.92147	2.02921	1.9177	1.94263	0.0361169
357.2	1.94954	2.01577	1.91793	1.92342	2.03097	1.91712	1.93983	0.0316586
357.4	1.95168	2.0186	1.9183	1.92112	2.03007	1.92163	1.93852	0.0338642
357.6	1.9476	2.02175	1.92141	1.9238	2.02708	1.91806	1.94241	0.0370226
357.8	1.94926	2.01776	1.91973	1.92254	2.02895	1.91947	1.94111	0.0369667
358	1.9482	2.02024	1.92131	1.92474	2.03207	1.91938	1.94602	0.0369206
358.2	1.94089	2.01892	1.91734	1.92061	2.02945	1.91404	1.93935	0.0394754
358.4	1.95163	2.01517	1.92087	1.92028	2.03083	1.91731	1.9395	0.0329268
358.6	1.94739	2.0204	1.91853	1.92134	2.02843	1.92027	1.9404	0.034266
358.8	1.95077	2.01996	1.91542	1.92132	2.03059	1.91592	1.93934	0.0388987
359	1.94875	2.02072	1.91818	1.92327	2.02788	1.91999	1.93714	0.0359341
359.2	1.9463	2.01877	1.92091	1.92564	2.02609	1.92157	1.94048	0.0329238
359.4	1.9449	2.01992	1.91944	1.92052	2.03301	1.92018	1.94633	0.0367931
359.6	1.947	2.01778	1.91564	1.92406	2.02931	1.91652	1.93844	0.0346393
359.8	1.94787	2.01684	1.91994	1.92462	2.02797	1.91634	1.9396	0.0380829
360	1.94689	2.01513	1.91801	1.92266	2.03029	1.91939	1.94304	0.0348087
360.2	1.94865	2.01613	1.91674	1.92304	2.02605	1.9167	1.94178	0.0354047
360.4	1.94648	2.01616	1.91605	1.92406	2.02576	1.92126	1.94344	0.0417574
360.6	1.94756	2.01752	1.91896	1.92266	2.02923	1.9194	1.94679	0.0380183
360.8	1.94715	2.02175	1.9199	1.92324	2.02697	1.91944	1.94547	0.0347787
361	1.94728	2.01734	1.91832	1.92011	2.02694	1.91495	1.9402	0.0379426
361.2	1.94451	2.01411	1.91838	1.91641	2.03286	1.91628	1.93573	0.03638
361.4	1.94531	2.01911	1.91692	1.92115	2.02795	1.91785	1.93782	0.0365057
361.6	1.94836	2.01456	1.91709	1.92422	2.02641	1.91638	1.94368	0.034951
361.8	1.94478	2.01712	1.91836	1.91718	2.02949	1.91841	1.93935	0.0366061
362	1.94791	2.02027	1.91884	1.91966	2.02485	1.91323	1.94037	0.034764
362.2	1.94945	2.01797	1.91942	1.92109	2.03143	1.91937	1.93908	0.034934
362.4	1.94846	2.01778	1.92041	1.91638	2.02891	1.91549	1.94291	0.0373804
362.6	1.94839	2.01736	1.91793	1.92281	2.02639	1.92013	1.9389	0.0355085
362.8	1.94443	2.01683	1.91793	1.92076	2.02788	1.91752	1.94231	0.0381092
363	1.9463	2.01791	1.91674	1.92221	2.02712	1.91428	1.94501	0.0340709
363.2	1.94744	2.01566	1.92253	1.92128	2.02412	1.91858	1.94058	0.036571
363.4	1.94296	2.0198	1.92253	1.92128	2.02546	1.9187	1.93986	0.0376417
363.6	1.94646	2.01942	1.92072	1.921	2.03004	1.92077	1.93838	0.0404814
363.8	1.94911	2.02126	1.92014	1.91798	2.02426	1.91843	1.93686	0.036359
364	1.9463	2.01736	1.91595	1.92323	2.02779	1.91696	1.94153	0.0334518
364.2	1.94637	2.02285	1.91996	1.92164	2.02872	1.91616	1.94029	0.0331821
364.4	1.94638	2.01314	1.91398	1.92508	2.02872	1.91696	1.93973	0.0398974
364.6	1.94853	2.01485	1.91528	1.92066	2.03217	1.91919	1.93813	0.0356469
364.8	1.94736	2.01543	1.91796	1.91884	2.02553	1.9158	1.93987	0.0394561
365	1.94806	2.01636	1.91637	1.91899	2.02601	1.91745	1.93562	0.036203
365.2	1.94432	2.01976	1.91685	1.91934	2.02789	1.9189	1.93937	0.0340468
365.4	1.94955	2.01545	1.91912	1.9206	2.03131	1.91736	1.93881	0.0375596
365.6	1.94534	2.01551	1.91495	1.92215	2.03026	1.91542	1.94017	0.0382656
365.8	1.94997	2.01018	1.91627	1.92359	2.02919	1.91973	1.93767	0.033072
366	1.9467	2.01473	1.91966	1.92506	2.0247	1.91683	1.93933	0.0382045
366.2	1.94642	2.01713	1.91953	1.92132	2.02584	1.91523	1.93966	0.0371567
366.4	1.94671	2.01338	1.91629	1.91758	2.02501	1.91508	1.93716	0.0364989
366.6	1.94815	2.01909	1.91728	1.92251	2.02321	1.9185	1.94362	0.032434
366.8	1.9481	2.01691	1.91713	1.92459	2.02626	1.91452	1.93975	0.0348949
367	1.94343	2.02024	1.91851	1.92071	2.02312	1.91904	1.93997	0.0348463
367.2	1.9475	2.01946	1.91817	1.91784	2.02671	1.91861	1.94177	0.0362117
367.4	1.94553	2.01749	1.91798	1.92285	2.02961	1.91507	1.93831	0.0357407
367.6	1.9454	2.02103	1.91579	1.92031	2.02458	1.91796	1.93947	0.0382584
367.8	1.94805	2.01867	1.92074	1.92227	2.02801	1.91774	1.94393	0.0353277
368	1.94672	2.01445	1.91653	1.92426	2.02404	1.91463	1.93956	0.0388542
368.2	1.94244	2.0171	1.91786	1.92102	2.02612	1.91543	1.94178	0.0345005
368.4	1.94418	2.01356	1.91319	1.92028	2.0283	1.91848	1.93631	0.0378443
368.6	1.94777	2.01779	1.91678	1.92226	2.02983	1.91627	1.93753	0.0376552
368.8	1.95069	2.01699	1.91593	1.91809	2.02931	1.91705	1.94263	0.0340762
369	1.94719	2.01969	1.92039	1.91882	2.02922	1.91747	1.93777	0.036282
369.2	1.94491	2.0199	1.91565	1.92095	2.02807	1.91837	1.94208	0.0388919
369.4	1.95311	2.01333	1.91955	1.92068	2.0286	1.91753	1.93723	0.035813
369.6	1.94602	2.01721	1.91691	1.92451	2.02765	1.91555	1.94199	0.0375458
369.8	1.95066	2.01543	1.91795	1.91923	2.02828	1.91893	1.9433	0.0338462
370	1.94981	2.01226	1.91546	1.91842	2.02873	1.91559	1.93838	0.0381595
370.2	1.94745	2.02119	1.92081	1.91979	2.02248	1.91684	1.93551	0.0353213
370.4	1.94254	2.01634	1.91588	1.92285	2.02861	1.9147	1.93884	0.0374919
370.6	1.94491	2.01745	1.91794	1.91832	2.02689	1.91962	1.94018	0.0360257
370.8	1.94849	2.01776	1.91651	1.91877	2.02982	1.91891	1.94128	0.0402614
371	1.94974	2.02257	1.91903	1.92132	2.02752	1.91423	1.93746	0.0405254
371.2	1.94366	2.01558	1.91714	1.91733	2.02743	1.91667	1.93915	0.0363536
371.4	1.94662	2.0151	1.91585	1.92224	2.02756	1.91379	1.93738	0.0368677
371.6	1.94775	2.01499	1.91567	1.92056	2.02961	1.91745	1.94126	0.0343166
371.8	1.94632	2.01673	1.91848	1.91568	2.02942	1.916	1.93843	0.0364621
372	1.94201	2.0157	1.92112	1.91882	2.02586	1.91311	1.93506	0.0371816
372.2	1.94755	2.01595	1.91436	1.91875	2.02358	1.91411	1.937	0.0368567
372.4	1.94983	2.01612	1.91459	1.91856	2.02597	1.91724	1.94152	0.0347151
372.6	1.94375	2.01429	1.91848	1.91481	2.02539	1.91688	1.94018	0.0344238
372.8	1.94576	2.0153	1.91972	1.9175	2.02693	1.91503	1.93617	0.0404834
373	1.94384	2.01942	1.91871	1.91793	2.02725	1.91555	1.93611	0.0344564
373.2	1.94388	2.01668	1.91406	1.9214	2.03004	1.91795	1.94012	0.0347013
373.4	1.94457	2.01488	1.91747	1.91719	2.02659	1.91413	1.93535	0.0367865
373.6	1.94097	2.01717	1.91487	1.91643	2.02348	1.91603	1.93943	0.0379184
373.8	1.94529	2.01944	1.91624	1.91989	2.02878	1.91599	1.93815	0.0366788
374	1.94526	2.01602	1.91726	1.91668	2.02861	1.91466	1.93777	0.0355321
374.2	1.94439	2.01831	1.91743	1.91983	2.02571	1.91489	1.93771	0.0363967
374.4	1.94893	2.01577	1.91945	1.9204	2.02218	1.91677	1.93579	0.0367525
374.6	1.94875	2.02125	1.91231	1.9163	2.03029	1.91478	1.93488	0.0370407
374.8	1.94467	2.01321	1.9167	1.91676	2.02663	1.9153	1.93729	0.0344815
375	1.94592	2.01589	1.92	1.91841	2.02595	1.91681	1.94168	0.0403202
375.2	1.94784	2.01274	1.91644	1.91961	2.02666	1.91506	1.93955	0.0369949
375.4	1.94931	2.01353	1.91366	1.92278	2.02454	1.91726	1.93731	0.0412254
375.6	1.94406	2.01983	1.91889	1.91754	2.02645	1.91639	1.93908	0.0385128
375.8	1.94455	2.01747	1.91741	1.91929	2.02328	1.91679	1.93848	0.0384393
376	1.94688	2.01937	1.912	1.92023	2.02539	1.91523	1.93936	0.0333651
376.2	1.94565	2.01459	1.91693	1.91767	2.0295	1.9139	1.93426	0.0351551
376.4	1.94618	2.01648	1.91889	1.9188	2.0254	1.91503	1.94016	0.0340376
376.6	1.94508	2.01455	1.9156	1.91668	2.02615	1.91572	1.93911	0.0373837
376.8	1.94321	2.01504	1.91474	1.91751	2.02815	1.91426	1.93715	0.0390672
377	1.94557	2.01491	1.90947	1.91997	2.03334	1.91522	1.94126	0.0352631
377.2	1.946	2.01391	1.91678	1.91891	2.02647	1.91506	1.93834	0.0387586
377.4	1.94775	2.01406	1.91626	1.92221	2.02682	1.9179	1.93757	0.035658
377.6	1.94241	2.01543	1.91615	1.91904	2.02724	1.91487	1.93974	0.039413
377.8	1.94218	2.022	1.91452	1.91997	2.02949	1.91712	1.9388	0.0348513
378	1.9438	2.01756	1.91916	1.91573	2.0229	1.91386	1.94002	0.038696
378.2	1.94488	2.01553	1.91702	1.92032	2.02299	1.91514	1.94314	0.0353863
378.4	1.94889	2.01413	1.91366	1.91917	2.0282	1.91542	1.93425	0.0393043
378.6	1.94757	2.02154	1.91322	1.91902	2.02795	1.91367	1.93667	0.0381742
378.8	1.94421	2.01538	1.91547	1.92404	2.02609	1.91551	1.93715	0.0384568
379	1.94451	2.01749	1.91769	1.91758	2.03038	1.91503	1.9316	0.0361812
379.2	1.94246	2.01512	1.91372	1.91871	2.02383	1.91504	1.93899	0.0346095
379.4	1.94477	2.01711	1.9134	1.91939	2.02134	1.91823	1.93797	0.0406401
379.6	1.94261	2.01401	1.91128	1.91702	2.02833	1.91512	1.93846	0.0364686
379.8	1.94213	2.01492	1.91704	1.92149	2.02776	1.91443	1.93999	0.037417
380	1.94565	2.01576	1.91638	1.91842	2.0246	1.91219	1.93878	0.0339981
380.2	1.94362	2.01702	1.91491	1.9173	2.03218	1.91542	1.93892	0.0368526
380.4	1.94443	2.01379	1.91423	1.91815	2.02665	1.91694	1.93931	0.0349826
380.6	1.94444	2.01396	1.914	1.91797	2.02461	1.91634	1.93766	0.0378065
380.8	1.94415	2.01221	1.91278	1.917	2.02581	1.9167	1.93941	0.0391693
381	1.94387	2.01451	1.9156	1.92202	2.0209	1.91582	1.93776	0.0340577
381.2	1.9462	2.01921	1.9141	1.91692	2.02247	1.91562	1.93763	0.0357618
381.4	1.93865	2.01618	1.91558	1.91783	2.02926	1.91583	1.94034	0.0357746
381.6	1.9482	2.013	1.92034	1.91448	2.02553	1.91586	1.93507	0.0358916
381.8	1.94255	2.01482	1.91409	1.91813	2.02758	1.92019	1.93348	0.0342687
382	1.94515	2.01597	1.91546	1.91724	2.02654	1.91483	1.93655	0.0372545
382.2	1.9446	2.01147	1.92018	1.9185	2.02381	1.91486	1.93858	0.0361783
382.4	1.94228	2.01306	1.91759	1.92103	2.02255	1.91932	1.94356	0.0397744
382.6	1.94734	2.01728	1.91317	1.91833	2.02178	1.91379	1.93803	0.0374048
382.8	1.94615	2.01446	1.91468	1.91833	2.02679	1.91545	1.93881	0.0373069
383	1.94677	2.00898	1.91704	1.92197	2.02617	1.91787	1.94131	0.0374753
383.2	1.94814	2.0188	1.91713	1.91849	2.02322	1.91502	1.93752	0.0389266
383.4	1.94309	2.01498	1.91464	1.91982	2.02938	1.91202	1.93758	0.0406986
383.6	1.95036	2.01519	1.91286	1.91692	2.02307	1.91652	1.93722	0.0394216
383.8	1.94284	2.01525	1.91111	1.91287	2.02331	1.91209	1.93761	0.0366103
384	1.94234	2.01512	1.91237	1.92007	2.02478	1.91323	1.94091	0.0368612
384.2	1.94949	2.01484	1.91388	1.91785	2.02693	1.91277	1.93761	0.0396932
384.4	1.94573	2.0165	1.91686	1.9168	2.02389	1.91264	1.93665	0.0362
384.6	1.94436	2.01358	1.91633	1.9147	2.02021	1.91216	1.94014	0.0375474
384.8	1.94361	2.01425	1.91375	1.92177	2.02581	1.91332	1.93606	0.0326384
385	1.94017	2.0172	1.91506	1.91681	2.02337	1.91271	1.93913	0.0362608
385.2	1.94161	2.01667	1.9154	1.91668	2.02687	1.91364	1.93721	0.036681
385.4	1.94647	2.01529	1.91305	1.9206	2.0242	1.91625	1.9414	0.0353694
385.6	1.94498	2.01669	1.91547	1.91777	2.02882	1.9173	1.93915	0.0352235
385.8	1.9433	2.01227	1.91232	1.92034	2.02382	1.91356	1.93691	0.0353301
386	1.94584	2.01388	1.9148	1.91877	2.02673	1.91314	1.94252	0.0373752
386.2	1.94393	2.01621	1.91537	1.91351	2.02318	1.9159	1.94082	0.0369104
386.4	1.94369	2.01282	1.9099	1.91794	2.02837	1.91725	1.93494	0.0388127
386.6	1.94869	2.01161	1.91531	1.91585	2.02243	1.91094	1.93958	0.0395325
386.8	1.9467	2.01125	1.91547	1.91787	2.02713	1.91379	1.94095	0.037984
387	1.94381	2.01487	1.91151	1.91374	2.02399	1.91463	1.93943	0.0389356
387.2	1.94351	2.015	1.91347	1.9177	2.02154	1.91539	1.9394	0.0413961
387.4	1.94689	2.01286	1.91286	1.91421	2.02829	1.91628	1.94111	0.0421928
387.6	1.94231	2.01115	1.91309	1.91594	2.02528	1.9167	1.93468	0.0337948
387.8	1.94691	2.01517	1.91373	1.92075	2.02325	1.91629	1.93736	0.0383546
388	1.94518	2.01798	1.91779	1.9177	2.02522	1.91548	1.93839	0.0408973
388.2	1.94557	2.01148	1.91416	1.91653	2.02924	1.91541	1.94055	0.0400087
388.4	1.94362	2.01058	1.91509	1.91457	2.02448	1.91551	1.9386	0.0386547
388.6	1.94371	2.0147	1.91292	1.91427	2.02714	1.91784	1.93446	0.0355872
388.8	1.93973	2.01611	1.91619	1.91407	2.02532	1.91267	1.93581	0.0342077
389	1.94374	2.01391	1.91201	1.9194	2.02648	1.91582	1.93739	0.0369893
389.2	1.94477	2.01405	1.91597	1.91626	2.02416	1.9147	1.938	0.039216
389.4	1.94523	2.01394	1.91652	1.91606	2.02674	1.91003	1.93756	0.0327395
389.6	1.94563	2.01429	1.91504	1.91136	2.02569	1.91397	1.9364	0.0405121
389.8	1.94384	2.01663	1.91545	1.91739	2.02508	1.91472	1.9375	0.0357116
390	1.94769	2.01381	1.91323	1.9163	2.02402	1.90632	1.9324	0.0338597
390.2	1.94449	2.01148	1.90924	1.91213	2.02797	1.90782	1.9374	0.0344923
390.4	1.9484	2.01772	1.91535	1.91957	2.02754	1.90992	1.9371	0.03107
390.6	1.94497	2.01581	1.91747	1.9188	2.03314	1.90703	1.93716	0.0349588
390.8	1.95173	2.01867	1.91116	1.91466	2.02257	1.91332	1.93813	0.0309935
391	1.94879	2.01673	1.91709	1.91838	2.03281	1.91328	1.93713	0.0353333
391.2	1.95153	2.01573	1.91379	1.9185	2.02533	1.91114	1.93402	0.0325479
391.4	1.94836	2.01925	1.91969	1.91808	2.03001	1.90619	1.93529	0.0310696
391.6	1.9476	2.01747	1.91568	1.91413	2.0325	1.91291	1.93979	0.0343977
391.8	1.94929	2.01533	1.91615	1.91845	2.0324	1.90775	1.93717	0.0353749
392	1.95519	2.018	1.91814	1.91765	2.0291	1.91361	1.93807	0.0360575
392.2	1.9536	2.01729	1.91455	1.91618	2.02794	1.9129	1.93922	0.0337348
392.4	1.95039	2.01565	1.91868	1.91866	2.03159	1.91068	1.93817	0.0402553
392.6	1.94852	2.01803	1.91861	1.92006	2.03053	1.90922	1.93881	0.032389
392.8	1.9476	2.0161	1.91359	1.91958	2.03094	1.9153	1.93705	0.0334708
393	1.95069	2.02189	1.9167	1.91511	2.02826	1.90946	1.93884	0.0381648
393.2	1.94855	2.01957	1.92194	1.91556	2.03019	1.91062	1.93588	0.0367763
393.4	1.95086	2.01656	1.91521	1.91786	2.02803	1.90918	1.93886	0.0404755
393.6	1.94945	2.01885	1.91508	1.92119	2.0302	1.91439	1.93875	0.0382249
393.8	1.94956	2.02279	1.91347	1.92204	2.0323	1.91417	1.93918	0.0344824
394	1.9536	2.02027	1.92214	1.92274	2.02793	1.91088	1.9395	0.0364246
394.2	1.94856	2.02536	1.91744	1.91617	2.02898	1.91335	1.93714	0.0389441
394.4	1.9519	2.01747	1.91472	1.91851	2.02936	1.9114	1.9401	0.0360512
394.6	1.95251	2.01723	1.91588	1.91621	2.02967	1.91197	1.94077	0.0359567
394.8	1.95347	2.01616	1.91427	1.91731	2.02661	1.90816	1.93681	0.0386637
395	1.95809	2.01829	1.91789	1.91458	2.03223	1.91013	1.93484	0.0357378
395.2	1.95107	2.01905	1.91391	1.91944	2.0302	1.91063	1.94128	0.0365368
395.4	1.94909	2.01541	1.91281	1.91608	2.02515	1.91162	1.93953	0.039428
395.6	1.95281	2.01692	1.91681	1.91731	2.03017	1.91021	1.94119	0.039446
395.8	1.95179	2.01899	1.91702	1.91933	2.03179	1.90597	1.93911	0.0378954
396	1.95367	2.02124	1.92227	1.91924	2.03131	1.91468	1.93966	0.0373617
396.2	1.95487	2.02201	1.91319	1.91739	2.02948	1.90766	1.94086	0.0413524
396.4	1.94932	2.01613	1.91676	1.91986	2.0291	1.90974	1.94137	0.0367439
396.6	1.95206	2.01453	1.91334	1.9164	2.0341	1.91284	1.93782	0.037701
396.8	1.95027	2.01731	1.91769	1.91724	2.03156	1.91305	1.93866	0.0380279
397	1.94737	2.01808	1.91368	1.91691	2.02951	1.91136	1.93723	0.0385106
397.2	1.95199	2.02078	1.91681	1.91952	2.02567	1.91071	1.94035	0.0370664
397.4	1.94905	2.01743	1.91744	1.91941	2.03073	1.91174	1.94175	0.0407395
397.6	1.95065	2.02136	1.91521	1.91603	2.0317	1.91093	1.93589	0.0353941
397.8	1.95058	2.02226	1.91496	1.9237	2.02932	1.91023	1.93799	0.0357443
398	1.94772	2.01955	1.91742	1.92063	2.02442	1.91098	1.94132	0.0339366
398.2	1.95389	2.01654	1.91785	1.91619	2.02965	1.91296	1.9386	0.0400831
398.4	1.94836	2.01822	1.9154	1.92286	2.03003	1.91125	1.93934	0.0350751
398.6	1.94954	2.0197	1.91544	1.916	2.02836	1.91287	1.93904	0.0390424
398.8	1.95525	2.01715	1.91483	1.91889	2.02914	1.91195	1.93879	0.0389449
399	1.9474	2.02223	1.91705	1.92072	2.03059	1.91182	1.93847	0.0330647
[truncated: 1,954 more rows]

## Sheet: Fig. 1c(HypK)
Data Alignment: None
Data Alignment Step: 0
F:\MARIUS\Spiking\NAC_vs_NatA_With_HypK	240313_001.frd	240313_002.frd	240313_003.frd	240313_004.frd	240313_005.frd	240313_006.frd	240313_007.frd	240313_008.frd
X Values	A1	B1	C1	D1	E1	F1	G1	H1
0	0	0	0	0	0	0	0	0
0.2	0.00141972	0.00282892	0.00032319	0.00067127	0.00041818	0.00267083	-0.0003566	-0.00299085
0.4	-0.00201775	-0.00157265	-0.00114974	0.00247186	0.00116213	0.00406601	2.67e-06	-0.00462897
0.6	0.00170148	0.00289811	0.00186719	0.00238843	-0.00139407	0.00286811	0.00039568	-0.00206231
0.8	0.00685086	0.0012252	-0.00236384	0.00470967	0.00336314	0.00693401	0.00377537	-0.00166789
1	0.00263421	0.00299064	0.00417002	0.00199963	0.00675342	0.00276117	-0.00144732	0.00053139
1.2	0.00593557	0.00233758	0.00182733	0.00633287	0.00686965	0.00294774	0.00226207	0.00378441
1.4	0.0115168	-0.00197421	0.00201706	0.00810882	0.00203548	0.00835323	0.00435771	0.00071232
1.6	0.00790292	0.00169321	0.00321501	0.00642238	0.00766996	0.00601746	0.00233489	-0.00195821
1.8	0.00806851	-0.00115221	0.00414913	0.00822724	0.00616432	0.00408246	0.00598153	0.0003835
2	0.0109537	0.00179492	0.002809	0.00567215	0.00422804	0.00325172	0.00505543	0.00073634
2.2	0.0146719	0.0041561	0.00527522	0.0051434	0.0083584	0.00686438	0.00059153	0.0031227
2.4	0.00940409	0.00316694	0.00708502	0.0111445	0.00298058	0.0063655	0.00311079	0.00294217
2.6	0.0123336	0.00562369	0.00784996	0.0119666	0.00408876	0.00442275	0.00555037	0.00336293
2.8	0.00827935	0.00511441	0.00178864	0.01119	0.00626963	0.010174	0.00779605	0.00334207
3	0.00842783	0.00135147	0.00785641	0.011069	0.00354335	0.00554125	0.00720088	0.00100894
3.2	0.00997851	-3.911e-05	0.00692281	0.0122938	0.0065464	0.00413612	0.00316147	0.00473745
3.4	0.0100471	0.0039942	0.00744814	0.00716649	0.0043694	0.00884816	0.00297017	-0.00210013
3.6	0.00867024	-0.00066297	0.00774369	0.00876385	0.00763894	0.00601006	0.00382585	0.00248655
3.8	0.0162562	0.00079499	0.00238439	0.0150521	0.00631267	0.00809384	0.00519548	-0.00296439
4	0.0127321	0.00539879	0.00472791	0.0150207	0.00647436	0.00693633	0.00283837	-0.00062397
4.2	0.011859	0.00370159	0.00786948	0.0135326	0.00434804	0.00502903	0.00426416	0.00062758
4.4	0.0129563	0.00545553	0.00376003	0.014757	0.00728848	0.0095979	0.00744907	0.00145363
4.6	0.015183	0.00210748	0.00340295	0.0154016	0.00587282	0.00651323	0.00568065	0.00292524
4.8	0.0145768	0.00210711	0.00756764	0.0181471	0.00658471	0.0123004	0.00593578	0.00212902
5	0.0151536	0.0050289	0.00834404	0.0141894	0.00749855	0.00907781	0.00798827	0.00134359
5.2	0.00927724	0.00665288	0.00745077	0.0183214	0.00635016	0.00667589	0.00482834	0.00401686
5.4	0.0112907	0.00341861	0.0114694	0.0192085	0.00608581	0.00701816	0.00475898	0.00415092
5.6	0.0128945	-0.00116445	0.00761356	0.0178219	0.00779074	0.00838449	0.00776843	0.00180401
5.8	0.0136871	0.00684535	0.012666	0.0212425	0.00751884	0.00860684	0.00588162	0.00387404
6	0.0131417	0.00846284	0.0111277	0.0177632	0.00483622	0.00982692	0.00639092	0.00218634
6.2	0.0145374	0.00072971	0.0116343	0.0131377	0.0078087	0.0101671	0.00533219	0.00158248
6.4	0.0141156	0.00433956	0.0106097	0.0199993	0.0139214	0.00938212	0.00416891	0.00526872
6.6	0.0160822	0.00213335	0.0124086	0.0163471	0.00681263	0.00898499	0.00630354	0.00288355
6.8	0.0163028	0.00320707	0.0123153	0.0179553	0.00757763	0.0122608	0.00317826	0.00221959
7	0.0135666	0.00733505	0.0149956	0.0184707	0.0114135	0.0126683	0.00617414	0.00124119
7.2	0.0205184	0.00229131	0.0120068	0.0194588	0.00773912	0.00939291	0.00742795	0.00375767
7.4	0.0116928	0.00170612	0.0111031	0.0189095	0.00771911	0.0104223	0.00250498	0.00307588
7.6	0.0134852	0.00560175	0.0145745	0.0172541	0.00871154	0.00973498	0.00340184	0.00506356
7.8	0.0110318	0.00655029	0.0101062	0.0243278	0.00477588	0.009978	0.00281195	0.00384206
8	0.0152821	0.00121113	0.0104889	0.0158666	0.0101167	0.0101415	0.00566609	0.0021555
8.2	0.0159795	-0.00054122	0.0118767	0.0197276	0.00597322	0.0118504	0.00324069	0.00249943
8.4	0.0149217	0.00653068	0.015839	0.0228091	0.0135756	0.0133299	0.00686302	4.817e-05
8.6	0.0145146	0.00501778	0.0154404	0.0217635	0.00693609	0.012229	0.00698234	0.0059111
8.8	0.0137701	0.00385712	0.0130659	0.0206486	0.00713291	0.0092702	0.00795834	0.00522049
9	0.017511	0.00785045	0.0141321	0.0201662	0.00961127	0.00860296	0.00624259	0.00765262
9.2	0.0184182	0.00686254	0.0160023	0.0241144	0.00879148	0.0100296	0.00824767	0.00835239
9.4	0.0157031	0.00368066	0.0106159	0.0285006	0.010533	0.011662	0.0059252	0.0043223
9.6	0.0147401	0.00199752	0.0204778	0.0220554	0.0082406	0.0109923	0.00536934	0.00350896
9.8	0.0179919	0.00246102	0.0119447	0.0297537	0.00923311	0.00760775	0.0015235	0.00267495
10	0.0206951	0.00072537	0.0182276	0.0253157	0.00764376	0.0142652	0.00475713	0.00970691
10.2	0.0179137	0.0082456	0.0144086	0.024091	0.00662624	0.00848026	0.00550944	0.00544914
10.4	0.0153993	0.00706409	0.0156174	0.0214101	0.0131851	0.0119702	0.00401557	0.00171441
10.6	0.015506	0.00960273	0.0192908	0.0241528	0.0120299	0.009892	0.00731293	0.00635056
10.8	0.0163792	0.00292053	0.0171923	0.0238516	0.00638875	0.0136981	0.0032292	0.00569423
11	0.017365	0.0041824	0.0165581	0.0257042	0.0105489	0.014206	0.0062118	0.00170023
11.2	0.0140181	0.00838363	0.0202805	0.0227423	0.00521286	0.0150318	0.00690927	0.00522395
11.4	0.017298	0.00291924	0.0118269	0.0254533	0.0066131	0.013276	0.00786989	0.00538588
11.6	0.0164669	0.00707165	0.0164998	0.0289682	0.00982679	0.0115208	0.00746172	0.00247625
11.8	0.0194029	0.00676907	0.019254	0.0286468	0.0152945	0.0142766	0.00730045	0.00716731
12	0.0215863	-0.00130929	0.0136356	0.030676	0.0101183	0.0155305	0.00356371	0.00948546
12.2	0.0198874	0.00424179	0.0164916	0.0266804	0.0102353	0.0127257	0.00719593	0.00607824
12.4	0.0195011	0.00254072	0.0163949	0.029941	0.0123737	0.0131992	0.00718537	0.00857294
12.6	0.0139498	0.00446718	0.0226336	0.0304431	0.0114729	0.0115073	0.00309315	0.00550168
12.8	0.0132254	0.00272047	0.0172826	0.0287856	0.00966519	0.0121928	0.00853086	0.00616988
13	0.020481	0.00590781	0.0200435	0.030287	0.00973279	0.015083	0.00479509	0.00874054
13.2	0.0205735	0.00673754	0.0183148	0.0295371	0.0119276	0.0152432	0.00989054	0.00800957
13.4	0.0215399	0.00754122	0.019863	0.0306789	0.00921103	0.0149493	0.00970056	0.00889849
13.6	0.0184194	0.00747431	0.0197015	0.0319227	0.0126458	0.0161663	0.00663938	0.00377974
13.8	0.0175478	0.00790022	0.0173844	0.0286563	0.00899472	0.00966021	0.00610867	0.00745327
14	0.0185266	0.00423542	0.0223278	0.0294889	0.0067349	0.0130927	0.00881743	0.00596463
14.2	0.0150441	0.00418638	0.0200702	0.0296917	0.00999032	0.016976	0.00418997	0.00947176
14.4	0.017614	0.00286814	0.026041	0.0307922	0.00849863	0.0114564	0.00936109	0.00827961
14.6	0.0189268	0.0032275	0.0244581	0.0341245	0.0137853	0.0130682	0.00841614	0.00644524
14.8	0.0194633	0.007179	0.0225352	0.0295579	0.00758417	0.0124034	0.0105471	0.00920975
15	0.0211225	0.00477133	0.0243457	0.0332978	0.0117246	0.0138439	0.00877434	0.0060523
15.2	0.0166784	0.00901184	0.0275738	0.0335475	0.00896362	0.014258	0.00864036	0.00817686
15.4	0.0178745	0.00789066	0.0234846	0.0301976	0.0120408	0.0130857	0.00678047	0.00544668
15.6	0.0165739	0.00584061	0.0236097	0.036791	0.014664	0.0160555	0.00985799	0.00473805
15.8	0.0212229	0.00628411	0.0228669	0.0279581	0.0102518	0.0150528	0.0101026	0.00637134
16	0.0176594	0.00439679	0.0232182	0.0345647	0.0114406	0.014792	0.00771591	0.00759849
16.2	0.0205831	0.00483516	0.0270507	0.0380991	0.00942827	0.0147403	0.00720327	0.00820631
16.4	0.0201892	0.00664986	0.0205098	0.0366943	0.0117282	0.0132785	0.00926988	0.00795275
16.6	0.0158503	0.00657173	0.0241304	0.0347213	0.00836327	0.0159965	0.00832568	0.00555011
16.8	0.0149674	0.00438473	0.0206354	0.032509	0.00917835	0.0126289	0.00805189	0.0116901
17	0.0200107	0.00819926	0.0195375	0.0356969	0.0114382	0.0154029	0.00932397	0.00529305
17.2	0.0182677	0.0096274	0.022068	0.0332231	0.0115011	0.0159312	0.00902273	0.00662366
17.4	0.0195365	0.00699984	0.0205029	0.0334489	0.0139029	0.0123738	0.0106865	0.0104259
17.6	0.0207275	0.0101174	0.0263476	0.0364108	0.0128554	0.0165368	0.00701325	0.0107961
17.8	0.0185691	0.00491839	0.0275931	0.0381141	0.0110533	0.0170866	0.00921321	0.0103934
18	0.0192602	0.00617038	0.0277669	0.0345891	0.0100075	0.0171359	0.0119613	0.0111088
18.2	0.0197538	0.00600529	0.0265319	0.0312442	0.0143078	0.0166738	0.0102339	0.00898465
18.4	0.020009	0.00922991	0.023835	0.0361884	0.0168606	0.0149213	0.00914308	0.00852945
18.6	0.0177827	0.00940822	0.0254293	0.0346824	0.0179018	0.0161328	0.0100596	0.0105717
18.8	0.021369	0.0068427	0.0274702	0.0379796	0.0107699	0.0151441	0.0093679	0.0114759
19	0.0221385	0.00809001	0.0300775	0.0370901	0.0128696	0.0216185	0.0101735	0.0117961
19.2	0.0169811	0.00737577	0.028933	0.0397711	0.0110025	0.0165457	0.00607564	0.00973808
19.4	0.0224519	0.00587459	0.0258018	0.0407466	0.0154706	0.017875	0.0104849	0.00843043
19.6	0.0218687	0.00812479	0.0296206	0.0371252	0.016186	0.0153592	0.0076236	0.00835176
19.8	0.0199949	0.00660583	0.0291937	0.039075	0.0129216	0.0134446	0.00978799	0.00633235
20	0.0215278	0.011089	0.025991	0.0415334	0.0124128	0.0129646	0.0068613	0.010399
20.2	0.0240626	0.00863746	0.0262459	0.0354567	0.0133269	0.0219168	0.00719009	0.00879245
20.4	0.019386	0.00760437	0.0267364	0.0411342	0.0126982	0.0154086	0.0114545	0.0097712
20.6	0.0259896	0.00816747	0.0265847	0.03872	0.0125638	0.0166631	0.00767855	0.00776713
20.8	0.0233242	0.00452651	0.0259662	0.0403508	0.0148275	0.0206791	0.0119418	0.00804633
21	0.0186118	0.0072695	0.0294896	0.0454163	0.013839	0.019686	0.00892692	0.00917121
21.2	0.0207295	0.00464994	0.0309412	0.0392769	0.015724	0.0159697	0.0129371	0.0101782
21.4	0.0241023	0.00674669	0.0329906	0.0419829	0.0165349	0.0176942	0.00803982	0.0102259
21.6	0.0243853	0.00871946	0.0269559	0.0362049	0.0153713	0.0165704	0.00699969	0.0120462
21.8	0.0205836	0.00539417	0.0292897	0.0436443	0.0141572	0.0203225	0.0116801	0.00993831
22	0.024235	0.00476875	0.0255316	0.0464603	0.012085	0.0190567	0.00595945	0.00887224
22.2	0.0206671	0.00753296	0.0289308	0.0447767	0.0114453	0.0216171	0.00632704	0.00602476
22.4	0.0200466	0.00793114	0.0271983	0.0417445	0.0134755	0.0213227	0.00907877	0.0112491
22.6	0.0200401	0.00938135	0.0347071	0.0438834	0.0111126	0.0193508	0.0122299	0.0109074
22.8	0.0234406	0.00695916	0.0318409	0.040795	0.0141779	0.019221	0.0117	0.00829708
23	0.026621	0.00834194	0.0315064	0.0432363	0.0116559	0.0177528	0.00604511	0.00742939
23.2	0.0226274	0.00881543	0.0289359	0.0427882	0.012464	0.0215021	0.00863933	0.0106615
23.4	0.0235993	0.00950167	0.0287894	0.0454576	0.0120664	0.0180218	0.00800154	0.012518
23.6	0.0215647	0.00671506	0.0260755	0.0418822	0.0138367	0.0171575	0.00756579	0.0120089
23.8	0.025868	0.0060943	0.0339856	0.0438182	0.0132496	0.0182623	0.0128151	0.010097
24	0.0186265	0.0113443	0.0285562	0.0457056	0.0124307	0.0185227	0.0146621	0.0110296
24.2	0.020413	0.00459313	0.0337934	0.0412504	0.0143031	0.0204316	0.0090104	0.00825712
24.4	0.020889	0.00539156	0.028332	0.0468607	0.0113592	0.0171385	0.01386	0.0120071
24.6	0.0208833	0.00914074	0.0298614	0.0470871	0.0131582	0.0166895	0.0108108	0.0131845
24.8	0.0203422	0.00875892	0.0346222	0.0485939	0.0129811	0.022654	0.0105542	0.0095083
25	0.0221749	0.00814856	0.0339218	0.0497465	0.0125163	0.0189669	0.0103775	0.0105973
25.2	0.0253897	0.00499437	0.031425	0.046588	0.0137135	0.0196279	0.00810173	0.00987444
25.4	0.0183836	0.00759399	0.0346071	0.0479236	0.0147863	0.0186146	0.00802098	0.011012
25.6	0.0274335	0.00944181	0.038622	0.0485021	0.0156218	0.0213731	0.0125681	0.0150627
25.8	0.0242581	0.0101041	0.0290214	0.0431233	0.0169282	0.0210432	0.0111354	0.00975328
26	0.0179827	0.009456	0.031248	0.0422363	0.012607	0.019042	0.0120284	0.0111412
26.2	0.0225041	0.00993415	0.0325362	0.0466285	0.0168643	0.020333	0.00815085	0.00906009
26.4	0.0231544	0.00637215	0.032591	0.0506536	0.0151486	0.0210521	0.013457	0.014442
26.6	0.0221151	0.0100951	0.0345514	0.0461291	0.0180324	0.0186845	0.010467	0.00940329
26.8	0.0249298	0.00848594	0.0375448	0.0508544	0.0162604	0.016861	0.0122109	0.01197
27	0.0249097	0.00894864	0.0334818	0.0542747	0.0180923	0.0194045	0.0107209	0.0123501
27.2	0.0227848	0.00849629	0.0347855	0.0485833	0.0132917	0.0217	0.00877488	0.0111
27.4	0.0226258	0.0123923	0.0368281	0.0460641	0.0201835	0.0206827	0.0140731	0.0131744
27.6	0.0232308	0.0105564	0.0352654	0.0521679	0.0111689	0.0210703	0.0113465	0.0122584
27.8	0.0216942	0.010045	0.0352296	0.0475548	0.01903	0.0211208	0.0125824	0.0106298
28	0.0253947	0.00955168	0.0308422	0.0473641	0.0186644	0.0228152	0.0118519	0.0104095
28.2	0.0221017	0.00955027	0.0341669	0.0489485	0.0175688	0.0208917	0.0100729	0.0110738
28.4	0.0250229	0.0106666	0.0381563	0.0500737	0.0146048	0.0227964	0.011891	0.0141413
28.6	0.0280416	0.010208	0.0340828	0.0505523	0.0162339	0.0204184	0.00924549	0.0125222
28.8	0.0233523	0.0126216	0.0386842	0.0488573	0.0179838	0.0250379	0.0113054	0.0112998
29	0.0264373	0.00627169	0.0338112	0.0490432	0.0175161	0.0212152	0.00627382	0.0147143
29.2	0.0231383	0.012139	0.0381987	0.0507634	0.0195725	0.0213978	0.0113711	0.0116417
29.4	0.0293417	0.0102815	0.0365705	0.0502581	0.0131677	0.0232876	0.00789202	0.0146722
29.6	0.023584	0.00801876	0.0370904	0.0529252	0.0144262	0.0180416	0.0126676	0.0125962
29.8	0.0278139	0.00913552	0.0391011	0.0498966	0.0150537	0.0191828	0.0116272	0.0130716
30	0.0204832	0.0130684	0.0396394	0.0461742	0.0173821	0.0219679	0.0117974	0.0148852
30.2	0.0281328	0.00929173	0.0373584	0.0534213	0.0167937	0.0186103	0.0123701	0.0159534
30.4	0.024382	0.0147219	0.0340751	0.0550851	0.0139962	0.0213964	0.00805263	0.0147336
30.6	0.0270307	0.00937002	0.0409861	0.0537334	0.0176491	0.0203863	0.00993837	0.0151103
30.8	0.0218468	0.0103973	0.0382607	0.0530362	0.0152394	0.0240096	0.00924956	0.0143574
31	0.0269889	0.0112962	0.0407033	0.0530602	0.0157335	0.0236663	0.0118796	0.0101439
31.2	0.0247112	0.01217	0.0389954	0.0524618	0.0197116	0.0231461	0.00781668	0.0112621
31.4	0.0213944	0.0103023	0.0377699	0.0506924	0.0186858	0.0229809	0.0137122	0.0135002
31.6	0.0229897	0.0086357	0.0393922	0.0543317	0.0146134	0.0240439	0.0106687	0.0133352
31.8	0.0269608	0.00817787	0.0400708	0.0543227	0.0193644	0.0211145	0.0139878	0.0189041
32	0.0213177	0.00784497	0.0369698	0.0528897	0.0189938	0.0216219	0.0107167	0.0126675
32.2	0.0274776	0.0105887	0.0406123	0.0510925	0.015254	0.0218678	0.0116507	0.014485
32.4	0.0211558	0.00874249	0.0388323	0.0503641	0.0161314	0.0231636	0.00971908	0.0132823
32.6	0.0222577	0.0147207	0.0358556	0.0578529	0.0185092	0.0247649	0.013948	0.0120583
32.8	0.0285104	0.0130542	0.0391723	0.0556264	0.0185663	0.0286734	0.0145454	0.0138698
33	0.0201794	0.00861102	0.0423506	0.0542415	0.0151643	0.0232221	0.0105281	0.0111211
33.2	0.0260937	0.011441	0.0414863	0.0552109	0.0222737	0.0187137	0.0138451	0.0115013
33.4	0.0247013	0.0137843	0.0391499	0.0571045	0.0184754	0.021493	0.00890047	0.00968713
33.6	0.0276332	0.0128975	0.0402679	0.0545666	0.0166986	0.0269434	0.0127161	0.012298
33.8	0.0278994	0.0136686	0.0408557	0.0544872	0.0190298	0.0227053	0.0122002	0.0153245
34	0.0203609	0.0127521	0.0404102	0.0542131	0.0180654	0.0267434	0.0118079	0.0179382
34.2	0.0248659	0.00935025	0.0397199	0.0557938	0.0165199	0.0230886	0.011765	0.0161045
34.4	0.0264666	0.0103053	0.0429673	0.0539526	0.0213445	0.0219513	0.0117312	0.0171816
34.6	0.02353	0.015014	0.0402617	0.0530866	0.0210057	0.0234378	0.0128343	0.0172147
34.8	0.0259613	0.0105398	0.0429894	0.0553244	0.0220118	0.0243208	0.0130809	0.0180955
35	0.0322276	0.00803817	0.0397538	0.0568007	0.0168671	0.0264658	0.0114292	0.0175525
35.2	0.0312808	0.0136604	0.0426902	0.0578505	0.0163277	0.0221929	0.0124431	0.013704
35.4	0.0237385	0.0129042	0.0451138	0.0577952	0.0151956	0.0286796	0.0110236	0.0142285
35.6	0.0298008	0.0103404	0.0406514	0.0546169	0.019838	0.0253312	0.0120179	0.0171784
35.8	0.0301357	0.00942848	0.0397361	0.0565534	0.0152374	0.026051	0.0106302	0.0150217
36	0.0259268	0.0125852	0.0418472	0.0587256	0.020336	0.0209941	0.014034	0.0133652
36.2	0.0295464	0.0157252	0.0395956	0.0588064	0.01639	0.0242657	0.0102839	0.0165299
36.4	0.0315923	0.013248	0.0392789	0.0537564	0.0196571	0.0228155	0.0116971	0.0137974
36.6	0.0270822	0.0134518	0.0394911	0.0576853	0.0197543	0.0280945	0.0154626	0.0184951
36.8	0.0233613	0.011192	0.0439207	0.0610508	0.0213615	0.022952	0.0178105	0.0146624
37	0.0249965	0.0109497	0.0408705	0.0584796	0.0181803	0.0270396	0.0125548	0.0126084
37.2	0.027791	0.0127929	0.042867	0.0508558	0.0169321	0.0285498	0.0131674	0.0152921
37.4	0.0239628	0.0148213	0.0438406	0.0625282	0.0164282	0.0234687	0.00922431	0.0189126
37.6	0.0281427	0.011502	0.0406864	0.0586272	0.0182963	0.0236368	0.0164099	0.0161182
37.8	0.0228219	0.00939422	0.0386039	0.0607093	0.0195124	0.0248605	0.0164912	0.0146578
38	0.0255445	0.0150124	0.0480571	0.0610786	0.0181302	0.0274478	0.00967783	0.015206
38.2	0.0232049	0.014407	0.0448532	0.0613539	0.0140373	0.0276214	0.00958654	0.0147252
38.4	0.0282074	0.00988302	0.0429563	0.0626337	0.0218304	0.0301834	0.00875086	0.0152701
38.6	0.0236252	0.0114534	0.0453245	0.0619581	0.0166806	0.0244126	0.0140846	0.0153134
38.8	0.0278495	0.0150075	0.0437078	0.0605358	0.0200475	0.0271198	0.0113478	0.0170796
39	0.0264258	0.0159844	0.0445579	0.0620297	0.0237195	0.024208	0.0150963	0.0165492
39.2	0.0281348	0.0145385	0.0457503	0.064429	0.0145798	0.0217758	0.0137217	0.0169398
39.4	0.0232138	0.0132719	0.0438949	0.0577885	0.0195009	0.0275035	0.0101056	0.0187745
39.6	0.02976	0.0102706	0.0434109	0.0611113	0.0207614	0.025657	0.0154876	0.0139017
39.8	0.0265775	0.00728681	0.0476041	0.0608135	0.014652	0.0237899	0.0137163	0.0160201
40	0.0305879	0.0150233	0.0433978	0.0611866	0.0194008	0.0226103	0.0163645	0.0174357
40.2	0.02889	0.0129011	0.0439275	0.0588673	0.0228773	0.0261687	0.0144669	0.0171649
40.4	0.0288454	0.0165613	0.0466084	0.0602045	0.0172188	0.0258016	0.014738	0.0199286
40.6	0.0300389	0.00887486	0.043667	0.0605681	0.0196915	0.0246348	0.0131415	0.016737
40.8	0.0260467	0.0131698	0.0452189	0.0619884	0.0172562	0.0293769	0.00773393	0.0142765
41	0.0282702	0.0099646	0.0423061	0.0601325	0.0201366	0.0259562	0.0138008	0.0136975
41.2	0.0274393	0.01302	0.0457593	0.0629348	0.0236273	0.0264134	0.0176155	0.0165443
41.4	0.0302186	0.0110507	0.0437926	0.0601879	0.0182309	0.0294487	0.0119989	0.0215896
41.6	0.0257608	0.0117677	0.0417459	0.0629919	0.019904	0.0265215	0.0166186	0.0199053
41.8	0.0256733	0.0116869	0.0452932	0.0606257	0.0159534	0.024937	0.0123595	0.0176834
42	0.0301394	0.00854234	0.0457909	0.0618532	0.0219999	0.0270478	0.0122257	0.0169204
42.2	0.0287323	0.0135781	0.0474419	0.0645418	0.0238016	0.0244718	0.0150811	0.0179094
42.4	0.0274183	0.0130045	0.0460063	0.0630682	0.018874	0.032545	0.0112996	0.0175053
42.6	0.0268535	0.0107343	0.0447922	0.062493	0.0237335	0.0279754	0.0172411	0.017049
42.8	0.0245024	0.0132698	0.0485335	0.0616621	0.016767	0.0306239	0.0134717	0.0220379
43	0.0286675	0.0143859	0.0477506	0.0631232	0.0207575	0.0265679	0.0164081	0.0182726
43.2	0.0289425	0.0120766	0.0461102	0.0705536	0.0198337	0.0282465	0.0181168	0.0188632
43.4	0.0211133	0.0116251	0.0468343	0.0626697	0.0197399	0.0293392	0.0120572	0.0174724
43.6	0.0258874	0.0103576	0.0509024	0.0621618	0.0170381	0.0289515	0.0134524	0.0150325
43.8	0.0309548	0.0126444	0.0459077	0.062137	0.020189	0.028516	0.0129648	0.0158216
44	0.0288392	0.0186568	0.0472385	0.0637638	0.0193475	0.0298172	0.0137093	0.0186571
44.2	0.0274388	0.0150272	0.0437881	0.0636298	0.0210788	0.0263587	0.0126128	0.0183199
44.4	0.0263685	0.0102545	0.047246	0.0647349	0.021786	0.0278415	0.0131381	0.0170141
44.6	0.0300024	0.0150379	0.0461246	0.06976	0.0192534	0.0281977	0.0179396	0.0210028
44.8	0.0302626	0.015392	0.046766	0.064972	0.0178536	0.0315387	0.0136189	0.0194761
45	0.0290144	0.0120352	0.0465674	0.0672922	0.0238792	0.0294716	0.0125832	0.015238
45.2	0.0292267	0.0108626	0.0445476	0.0666351	0.0175145	0.0278688	0.0142576	0.020193
45.4	0.0281167	0.0115664	0.0498434	0.0620497	0.021016	0.0284784	0.0112982	0.0163052
45.6	0.0266764	0.0139953	0.0513315	0.0683676	0.0228205	0.0261841	0.0140353	0.0187993
45.8	0.030456	0.0119659	0.0468225	0.0632075	0.0192143	0.0278246	0.0163397	0.0182776
46	0.0321785	0.0112497	0.0505341	0.0649893	0.0205711	0.0264271	0.0155807	0.0201356
46.2	0.0292469	0.0151764	0.0496078	0.0655698	0.0180745	0.0278857	0.0101897	0.0175448
46.4	0.0308854	0.0175177	0.0472264	0.0640774	0.0228287	0.0343762	0.0130372	0.0176964
46.6	0.0278432	0.0139928	0.0477937	0.0657104	0.0218343	0.0276214	0.01301	0.0164239
46.8	0.0275101	0.01262	0.0543212	0.0659423	0.0199875	0.0310889	0.0109138	0.0218827
47	0.0319087	0.0156793	0.0508425	0.066958	0.0218845	0.026159	0.0136146	0.0185845
47.2	0.0282498	0.0159201	0.050247	0.0664404	0.0214559	0.0271168	0.0130739	0.0220741
47.4	0.0298496	0.0167255	0.0465136	0.0708835	0.0221705	0.0329429	0.0147214	0.0182293
47.6	0.027182	0.0118279	0.0462083	0.0652287	0.018251	0.02945	0.0182871	0.0188462
47.8	0.0242599	0.0137501	0.0503198	0.0652569	0.0188664	0.0255657	0.0143582	0.0185435
48	0.030208	0.0125516	0.0554452	0.0647215	0.021436	0.0289901	0.0123268	0.0181142
48.2	0.0315404	0.0137712	0.0514001	0.0685397	0.0209889	0.0281994	0.0111104	0.0197229
48.4	0.0276308	0.0120762	0.0516161	0.0667992	0.0229744	0.0303872	0.0168617	0.0181101
48.6	0.0290519	0.0130482	0.0535942	0.0682706	0.0242588	0.0294002	0.0131601	0.016765
48.8	0.0301603	0.0123867	0.051267	0.0670352	0.0203925	0.0275675	0.0131662	0.0205732
49	0.0293172	0.0169464	0.0523228	0.0686804	0.0214665	0.0264369	0.0166368	0.0195705
49.2	0.0272866	0.0150974	0.0532646	0.0697185	0.0202343	0.0280656	0.0139585	0.0167653
49.4	0.0327877	0.0161194	0.0494781	0.07032	0.0224715	0.0290494	0.0130993	0.0181322
49.6	0.0304466	0.0161497	0.0525413	0.068202	0.0199598	0.028497	0.0174562	0.0183979
49.8	0.0273511	0.0154444	0.0518311	0.0701874	0.0177265	0.0314053	0.0100123	0.0192214
50	0.0265047	0.0142363	0.0533223	0.0694271	0.0198474	0.0254383	0.0135205	0.0221387
50.2	0.0289059	0.0126266	0.0540169	0.0653737	0.0216324	0.0340879	0.0111266	0.0200945
50.4	0.0286622	0.0121917	0.0549245	0.0649501	0.0188307	0.0322563	0.0181902	0.0205113
50.6	0.0312129	0.016073	0.0516926	0.0706898	0.0240429	0.0286412	0.0116514	0.0232229
50.8	0.0331135	0.0169395	0.0559236	0.0754237	0.0228997	0.0312891	0.0119056	0.0172225
51	0.0286185	0.0160664	0.0465323	0.0694225	0.0218756	0.0278761	0.0193565	0.0203118
51.2	0.0306671	0.0132402	0.0495608	0.0728652	0.0219241	0.0308201	0.0117827	0.0189348
51.4	0.031459	0.0146727	0.0492669	0.0701401	0.0219937	0.0276471	0.0145754	0.0194254
51.6	0.0338161	0.00967708	0.0549182	0.0683987	0.0222366	0.0266996	0.0168533	0.0151574
51.8	0.030148	0.0139203	0.0541227	0.0699103	0.0212861	0.0329966	0.0161241	0.0186334
52	0.0295347	0.0161964	0.0550875	0.0652738	0.0243185	0.0281746	0.0165894	0.0206112
52.2	0.0308794	0.0117202	0.0529927	0.0685751	0.021701	0.0292165	0.0170519	0.0204958
52.4	0.0291968	0.0161477	0.0516296	0.0664816	0.0222266	0.0322201	0.0161271	0.0167
52.6	0.0326507	0.0141306	0.0555732	0.0753536	0.018202	0.0303684	0.0178717	0.0180049
52.8	0.030277	0.0130365	0.0513265	0.0742698	0.0247269	0.0286301	0.0183504	0.020017
53	0.0294345	0.0135032	0.0529564	0.065895	0.0197853	0.027478	0.0138631	0.0167643
53.2	0.0286583	0.0167108	0.0515394	0.0738237	0.024465	0.0273028	0.0129161	0.0180846
53.4	0.0256068	0.0140667	0.0544949	0.067782	0.0232994	0.0324593	0.0136028	0.0181121
53.6	0.0301322	0.0167274	0.0536962	0.0730183	0.0224864	0.0277574	0.00990246	0.0190007
53.8	0.0292207	0.0147979	0.0526904	0.070711	0.0249042	0.0304778	0.0163375	0.0219105
54	0.030872	0.0177754	0.0525931	0.0700403	0.0201936	0.0261161	0.013546	0.0191795
54.2	0.0297977	0.0126689	0.0518923	0.0688027	0.0235518	0.0317744	0.0133311	0.0202776
54.4	0.0317973	0.0165046	0.0510794	0.0720455	0.0225037	0.0280198	0.0132427	0.0203942
54.6	0.0330985	0.0132128	0.0518883	0.0776301	0.023721	0.0289267	0.0130171	0.020767
54.8	0.02948	0.0139114	0.0524605	0.0735383	0.0223847	0.0344605	0.0139147	0.0195138
55	0.0302399	0.0161704	0.0490445	0.0694492	0.0258105	0.0264994	0.0194706	0.021149
55.2	0.0304916	0.0137743	0.0560075	0.0716761	0.0226984	0.0293358	0.0163485	0.0226758
55.4	0.0292771	0.0150029	0.0529131	0.0720835	0.0217089	0.0282939	0.012511	0.0223994
55.6	0.031945	0.0118949	0.0552325	0.0713423	0.0257457	0.031795	0.0131994	0.0244228
55.8	0.0301463	0.0183585	0.0541474	0.0760172	0.0224175	0.0327862	0.0195912	0.0226289
56	0.0304511	0.016986	0.0546121	0.0711492	0.0243497	0.0327561	0.0162824	0.0224768
56.2	0.0293204	0.0149995	0.0562508	0.0758859	0.0208167	0.0320619	0.0165044	0.0233153
56.4	0.0311613	0.0129938	0.0548427	0.0740144	0.020513	0.0319727	0.0163193	0.0195957
56.6	0.0274464	0.0161846	0.0560049	0.0707852	0.0236989	0.030804	0.0153835	0.0191063
56.8	0.0327588	0.0150927	0.0569488	0.0678906	0.0278532	0.0324401	0.015271	0.0195847
57	0.0271652	0.0174977	0.0520563	0.0715923	0.0276219	0.0298844	0.0139837	0.0221213
57.2	0.0318766	0.0190835	0.0541845	0.0756764	0.0212009	0.0280987	0.0155747	0.0244281
57.4	0.0325528	0.0136396	0.0536658	0.0728781	0.0197718	0.0349494	0.0169338	0.02267
57.6	0.0309886	0.0172142	0.0550227	0.0736709	0.0247495	0.0302185	0.0183519	0.0202019
57.8	0.0349622	0.0157128	0.0601012	0.0769621	0.0223795	0.0274901	0.0160894	0.0235541
58	0.0301395	0.0162781	0.0548689	0.0706199	0.0225668	0.0297369	0.0196267	0.0213653
58.2	0.0327081	0.0155435	0.0587703	0.0777359	0.0260083	0.0315759	0.0158916	0.021439
58.4	0.0328046	0.0141964	0.0549519	0.0729029	0.0281499	0.0301028	0.0169389	0.018969
58.6	0.0286638	0.015868	0.0545483	0.0736025	0.018467	0.0341879	0.01557	0.023569
58.8	0.0325194	0.0162073	0.0579437	0.0730053	0.0248658	0.0313967	0.0143509	0.0257607
59	0.0308205	0.0149366	0.05565	0.0761186	0.0269627	0.030382	0.0159806	0.023334
59.2	0.0360144	0.0164146	0.0570361	0.0767715	0.0224458	0.0308494	0.0186632	0.0247432
59.4	0.0328217	0.0162896	0.0535431	0.0773774	0.0243584	0.0301178	0.0189032	0.016914
59.6	0.0327289	0.013712	0.055243	0.0757006	0.0233384	0.0323075	0.0202275	0.019939
59.8	0.0360894	0.0170419	0.0569102	0.0765138	0.0217492	0.0326662	0.0169965	0.0224472
60	0.0177774	0.0098278	0.0491583	0.0679978	0.016897	0.0259418	0.01466	0.0238952
60.2	0.0234614	0.0118628	0.0507103	0.0677933	0.0150317	0.0291218	0.0195343	0.0215403
60.4	0.0220317	0.00799922	0.0536755	0.0711471	0.0225971	0.0297335	0.0177771	0.0265605
60.6	0.0265822	0.0130083	0.0566913	0.0748387	0.0273914	0.0369104	0.0173828	0.029461
60.8	0.0267338	0.0153608	0.061524	0.0796741	0.0255748	0.0415799	0.0214998	0.0331482
61	0.026624	0.0162153	0.0603268	0.0769426	0.0239945	0.0410536	0.0256206	0.0322223
61.2	0.0301398	0.0190628	0.0622214	0.0779512	0.0306745	0.044624	0.0269155	0.03176
61.4	0.0283983	0.0207495	0.0615225	0.0783901	0.0306087	0.0419965	0.030601	0.0385079
61.6	0.0305931	0.0249827	0.0669264	0.0863414	0.033629	0.0471397	0.0341936	0.0354772
61.8	0.0368717	0.0238047	0.0711286	0.0864046	0.0386351	0.0517691	0.0366837	0.0431346
62	0.0372973	0.0291383	0.0702386	0.0881974	0.0389769	0.0486718	0.0363566	0.0455587
62.2	0.0379254	0.0319568	0.0745939	0.0919716	0.0470082	0.0549966	0.0349977	0.0432052
62.4	0.0406693	0.0326321	0.0746884	0.0944565	0.0389048	0.0585431	0.0392284	0.0488675
62.6	0.040277	0.0348819	0.0824999	0.0963071	0.0471866	0.0553576	0.0420572	0.050188
62.8	0.0418272	0.0380538	0.0830939	0.0975149	0.0475433	0.060496	0.0493749	0.054321
63	0.0449225	0.0414967	0.0846383	0.0993501	0.0532394	0.0662439	0.0475744	0.0570228
63.2	0.0477715	0.0405816	0.0876741	0.107029	0.0562378	0.064062	0.0487571	0.0592852
63.4	0.053604	0.0465942	0.0853917	0.107677	0.0569161	0.0664661	0.0520216	0.0623102
63.6	0.0521604	0.0464461	0.0891167	0.106533	0.0556093	0.0683841	0.0553997	0.0675616
63.8	0.0528676	0.0488999	0.0939356	0.110112	0.0582573	0.0734868	0.059117	0.0634813
64	0.0566828	0.0515509	0.0976387	0.11691	0.0604409	0.0747185	0.0590033	0.0694008
64.2	0.057801	0.0508458	0.098023	0.113075	0.0682967	0.0789348	0.0626728	0.0718851
64.4	0.0651881	0.0541926	0.103363	0.118036	0.0662744	0.0765173	0.0600281	0.0734934
64.6	0.063354	0.0573428	0.0977763	0.125511	0.0708519	0.0837678	0.0682134	0.0719301
64.8	0.0650438	0.059366	0.107975	0.122148	0.072385	0.0823513	0.0691893	0.0746065
65	0.0664987	0.0636362	0.109264	0.123689	0.0771514	0.084774	0.0700101	0.080714
65.2	0.0709574	0.0593849	0.110908	0.126084	0.0739399	0.0855023	0.071041	0.0800039
65.4	0.072537	0.0687122	0.111183	0.131589	0.0781993	0.0911201	0.0770813	0.0828368
65.6	0.0747543	0.0714156	0.112441	0.127394	0.0761884	0.0946554	0.0762227	0.0824805
65.8	0.0798598	0.0670506	0.117774	0.131047	0.0796708	0.0955565	0.0805455	0.0889713
66	0.0769635	0.0706123	0.120341	0.136466	0.0840361	0.0953429	0.0799677	0.0926724
66.2	0.0783974	0.0766897	0.121376	0.140934	0.0855811	0.100649	0.0817756	0.0920553
66.4	0.0799749	0.0784531	0.125334	0.143243	0.0885102	0.0997673	0.0880826	0.0969735
66.6	0.085924	0.0727789	0.128194	0.142196	0.0899151	0.102076	0.0867984	0.0973718
66.8	0.086018	0.0767816	0.127239	0.146298	0.0950251	0.108818	0.090257	0.106542
67	0.0872748	0.082884	0.131879	0.147195	0.0943391	0.109394	0.0899624	0.100311
67.2	0.0931423	0.0855921	0.130089	0.154629	0.0946839	0.111351	0.0965679	0.10536
67.4	0.0948569	0.086559	0.134181	0.155295	0.101482	0.114251	0.0986521	0.107354
67.6	0.0966804	0.0923335	0.137374	0.155858	0.10319	0.119209	0.0955746	0.111886
67.8	0.0967838	0.0925826	0.134968	0.158563	0.100752	0.115327	0.102298	0.112137
68	0.103637	0.0953969	0.140238	0.162567	0.104996	0.123272	0.105774	0.113637
68.2	0.10506	0.0968935	0.143707	0.16014	0.104343	0.125052	0.104079	0.118689
68.4	0.107557	0.0952075	0.140849	0.171	0.111191	0.124672	0.107739	0.115182
68.6	0.105316	0.103309	0.151318	0.16719	0.108462	0.124789	0.10732	0.122774
68.8	0.110382	0.103305	0.147414	0.17318	0.113997	0.128792	0.109547	0.123166
69	0.112094	0.105479	0.152547	0.171609	0.120021	0.132329	0.114574	0.126584
69.2	0.114848	0.107148	0.154237	0.171024	0.123986	0.136754	0.115765	0.124857
69.4	0.121597	0.108088	0.157064	0.176667	0.124945	0.135041	0.122628	0.131309
69.6	0.116784	0.112253	0.159183	0.18198	0.129111	0.136144	0.120529	0.130959
69.8	0.120153	0.115985	0.159412	0.17981	0.124302	0.139882	0.121933	0.135844
70	0.12226	0.115946	0.165907	0.183654	0.128922	0.137563	0.124791	0.13425
70.2	0.126742	0.121083	0.162976	0.188446	0.130895	0.14679	0.124481	0.138065
70.4	0.12978	0.118936	0.168578	0.190792	0.132313	0.150509	0.131979	0.141494
70.6	0.132959	0.122696	0.172515	0.19125	0.13544	0.149523	0.132126	0.142492
70.8	0.132713	0.123115	0.175656	0.192708	0.14342	0.150372	0.132904	0.143795
71	0.134216	0.128337	0.181299	0.196343	0.141633	0.154033	0.133565	0.149076
71.2	0.13983	0.133018	0.180178	0.198996	0.144417	0.157481	0.140223	0.149214
71.4	0.141178	0.133097	0.184554	0.202646	0.143653	0.15815	0.139673	0.14789
71.6	0.142319	0.133983	0.184181	0.199765	0.149108	0.162912	0.143105	0.155066
71.8	0.143641	0.135797	0.185823	0.198638	0.147303	0.165893	0.142554	0.156827
72	0.147382	0.139465	0.18832	0.205316	0.154335	0.164383	0.146203	0.161571
72.2	0.148191	0.140864	0.187384	0.205275	0.154848	0.167659	0.147387	0.16261
72.4	0.152374	0.144757	0.192569	0.208859	0.153187	0.169838	0.15069	0.164749
72.6	0.152633	0.148705	0.191128	0.216245	0.15985	0.172121	0.153746	0.169107
72.8	0.155565	0.148441	0.195301	0.218603	0.159648	0.175266	0.156488	0.168762
73	0.158283	0.148924	0.202185	0.218469	0.163546	0.18053	0.156879	0.168553
73.2	0.157455	0.150442	0.205281	0.220411	0.168184	0.175523	0.159168	0.173507
73.4	0.161734	0.155252	0.204154	0.224901	0.169052	0.179074	0.160935	0.172914
73.6	0.163379	0.15488	0.208843	0.226358	0.172071	0.185898	0.165708	0.177711
73.8	0.166927	0.157257	0.209419	0.232961	0.172595	0.179632	0.167416	0.182115
74	0.168942	0.157032	0.212482	0.236166	0.17227	0.187282	0.170466	0.182689
74.2	0.173783	0.163206	0.213191	0.233526	0.177518	0.190809	0.173244	0.187226
74.4	0.178871	0.166984	0.213915	0.235961	0.179877	0.191052	0.173965	0.187608
74.6	0.181584	0.167392	0.213954	0.241322	0.178181	0.195919	0.174755	0.187144
74.8	0.177054	0.168407	0.221776	0.238528	0.183711	0.198682	0.179063	0.193494
75	0.185536	0.169385	0.225201	0.243255	0.186374	0.200783	0.178728	0.192403
75.2	0.180525	0.175223	0.224962	0.248853	0.188424	0.201776	0.182091	0.197186
75.4	0.190209	0.17467	0.231392	0.251051	0.187249	0.205581	0.186253	0.197247
75.6	0.192855	0.179832	0.233204	0.250325	0.191982	0.205057	0.189134	0.200815
75.8	0.192766	0.18095	0.234449	0.252729	0.196521	0.207447	0.189788	0.206279
76	0.193585	0.180588	0.232767	0.251912	0.197853	0.209159	0.197111	0.208311
76.2	0.194237	0.185412	0.236532	0.257817	0.197987	0.216459	0.194368	0.210264
76.4	0.201002	0.187204	0.238404	0.267821	0.203065	0.211965	0.19724	0.209064
76.6	0.201611	0.191752	0.24456	0.26093	0.204195	0.21842	0.198671	0.209919
76.8	0.203463	0.191635	0.242043	0.263396	0.205647	0.220568	0.200051	0.212542
77	0.204386	0.193918	0.248346	0.271263	0.207885	0.224341	0.206308	0.218487
77.2	0.205365	0.195034	0.247067	0.268743	0.213645	0.223928	0.206166	0.220861
77.4	0.210164	0.198729	0.251098	0.275263	0.213176	0.227829	0.208023	0.219369
77.6	0.214208	0.201529	0.250637	0.273328	0.213641	0.229483	0.209423	0.223813
77.8	0.217001	0.202723	0.255525	0.278807	0.22183	0.232122	0.210489	0.223331
78	0.220199	0.203851	0.256806	0.282241	0.217242	0.232898	0.218377	0.231993
78.2	0.224846	0.209338	0.26559	0.282893	0.22218	0.241597	0.21568	0.230813
78.4	0.217981	0.209565	0.262236	0.2823	0.225328	0.240356	0.220214	0.232377
78.6	0.226709	0.211372	0.263517	0.286093	0.226018	0.240796	0.21922	0.236684
78.8	0.22741	0.212474	0.269667	0.28993	0.225208	0.240967	0.220013	0.240827
79	0.229401	0.21761	0.270545	0.295122	0.229739	0.243234	0.22829	0.243208
79.2	0.228088	0.220577	0.272985	0.290868	0.231585	0.248338	0.225616	0.243135
79.4	0.23228	0.226312	0.276951	0.297291	0.236675	0.247708	0.230638	0.248961
79.6	0.235744	0.22156	0.276529	0.296856	0.238637	0.252644	0.232319	0.247636
79.8	0.239223	0.225411	0.280581	0.305267	0.239002	0.257775	0.235659	0.250553
80	0.243841	0.223717	0.282015	0.297764	0.244452	0.256852	0.238655	0.253067
80.2	0.243093	0.226822	0.288477	0.30583	0.243506	0.261043	0.241699	0.252809
80.4	0.245052	0.229768	0.286853	0.30686	0.249118	0.265245	0.242131	0.254934
80.6	0.245962	0.234802	0.289111	0.312372	0.25046	0.261155	0.238826	0.261236
80.8	0.248118	0.24222	0.296999	0.311388	0.253073	0.266924	0.241605	0.263689
81	0.254003	0.240268	0.292762	0.313933	0.2552	0.265776	0.246787	0.265604
81.2	0.256881	0.243131	0.292702	0.318316	0.260697	0.272187	0.254049	0.267167
81.4	0.253899	0.240249	0.297004	0.317456	0.257944	0.269222	0.251804	0.269947
81.6	0.259303	0.24546	0.304465	0.325985	0.25936	0.273418	0.256262	0.272747
81.8	0.261704	0.248679	0.306337	0.328097	0.261748	0.278777	0.258066	0.272425
82	0.267047	0.249491	0.304248	0.327763	0.265815	0.28029	0.259428	0.27686
82.2	0.26662	0.255857	0.306562	0.333921	0.265768	0.283172	0.257689	0.278409
82.4	0.264103	0.254938	0.309546	0.332112	0.271355	0.285147	0.265327	0.279769
82.6	0.273072	0.256282	0.31329	0.3335	0.272473	0.290717	0.265705	0.280306
82.8	0.275225	0.259704	0.31298	0.340022	0.27618	0.290209	0.267942	0.284029
83	0.276353	0.264303	0.320342	0.33509	0.275811	0.294136	0.271019	0.288112
83.2	0.279187	0.265445	0.321466	0.341948	0.281988	0.293618	0.27319	0.288465
83.4	0.281039	0.269038	0.320457	0.343058	0.28516	0.294905	0.275072	0.289587
83.6	0.285498	0.269629	0.324132	0.345062	0.287292	0.298944	0.279793	0.294252
83.8	0.286912	0.269272	0.325945	0.346703	0.286987	0.300622	0.279457	0.295275
84	0.285355	0.271977	0.329256	0.349796	0.290162	0.304623	0.28377	0.297959
84.2	0.291266	0.277224	0.332673	0.355148	0.291903	0.305519	0.284412	0.300663
84.4	0.292222	0.279869	0.33241	0.352446	0.297492	0.306815	0.286732	0.308272
84.6	0.295474	0.281409	0.338005	0.356247	0.298908	0.314199	0.291636	0.306576
84.8	0.298431	0.283996	0.336368	0.363783	0.297055	0.30849	0.292099	0.312139
85	0.301433	0.286461	0.338302	0.360316	0.301642	0.312578	0.292409	0.311615
85.2	0.302803	0.286725	0.341698	0.366477	0.306392	0.316558	0.294816	0.312084
85.4	0.303387	0.287083	0.344954	0.36925	0.303492	0.31996	0.301563	0.315592
85.6	0.304704	0.290581	0.349446	0.368764	0.307609	0.318837	0.299892	0.318064
85.8	0.310929	0.294833	0.350767	0.374835	0.309405	0.327998	0.30236	0.321747
86	0.314683	0.295593	0.352406	0.373929	0.310708	0.326509	0.30724	0.321607
86.2	0.318982	0.297734	0.354871	0.375573	0.317812	0.328747	0.306042	0.326096
86.4	0.316797	0.299766	0.35817	0.381464	0.317524	0.331599	0.310646	0.326071
86.6	0.317226	0.301356	0.357664	0.382295	0.316825	0.331848	0.31153	0.329623
86.8	0.322288	0.304419	0.360936	0.38579	0.322262	0.333624	0.316571	0.33018
87	0.320057	0.306561	0.367922	0.385012	0.324508	0.338591	0.316869	0.335683
87.2	0.326118	0.30983	0.37007	0.390055	0.327528	0.340106	0.321344	0.33274
87.4	0.330968	0.31259	0.374042	0.390787	0.329058	0.341276	0.32353	0.34198
87.6	0.331087	0.313572	0.370749	0.394344	0.329035	0.343649	0.325748	0.339276
87.8	0.336036	0.315562	0.375849	0.398937	0.333416	0.34864	0.325719	0.346434
88	0.33665	0.316186	0.376995	0.396429	0.337944	0.353283	0.327236	0.347051
88.2	0.339109	0.319907	0.380943	0.401303	0.341502	0.350234	0.328323	0.350763
88.4	0.342167	0.322824	0.379969	0.403445	0.3412	0.35166	0.336759	0.35072
88.6	0.342417	0.320438	0.380981	0.407093	0.346555	0.35602	0.336042	0.352064
88.8	0.348705	0.328604	0.385581	0.409779	0.342247	0.358341	0.338858	0.357492
89	0.348221	0.329716	0.389091	0.411536	0.346874	0.358908	0.340414	0.358139
89.2	0.347203	0.334467	0.390482	0.41472	0.3491	0.364694	0.340395	0.36008
89.4	0.353348	0.337756	0.398237	0.412964	0.353892	0.366024	0.344227	0.361622
89.6	0.351064	0.334257	0.397413	0.416842	0.354899	0.370362	0.345611	0.362723
89.8	0.359792	0.340668	0.399272	0.424	0.352509	0.371512	0.347805	0.368543
90	0.361279	0.343407	0.402289	0.420159	0.361463	0.373861	0.3521	0.371834
90.2	0.364843	0.344727	0.406565	0.424449	0.36115	0.377234	0.351603	0.371757
90.4	0.361627	0.343441	0.404273	0.425825	0.365995	0.377252	0.35305	0.371647
90.6	0.365167	0.347466	0.405879	0.435914	0.367213	0.376628	0.354762	0.376183
90.8	0.370376	0.350056	0.411372	0.432309	0.366075	0.38472	0.361864	0.37634
91	0.373199	0.353155	0.410114	0.436461	0.369854	0.384182	0.360127	0.382554
91.2	0.37612	0.351247	0.414836	0.439901	0.370737	0.383846	0.364784	0.38259
91.4	0.375973	0.356724	0.417344	0.440309	0.377911	0.391346	0.368872	0.386802
91.6	0.380346	0.358106	0.418343	0.440445	0.377428	0.393624	0.373482	0.38868
91.8	0.379589	0.35692	0.42224	0.448387	0.374282	0.395001	0.371426	0.390294
92	0.381169	0.361542	0.421756	0.447881	0.381541	0.398035	0.380344	0.390817
92.2	0.38511	0.367244	0.425957	0.448452	0.380936	0.39977	0.375657	0.392467
92.4	0.388389	0.367975	0.428037	0.455193	0.383949	0.400212	0.37515	0.396792
92.6	0.391997	0.369681	0.43132	0.453395	0.390998	0.401342	0.380221	0.396535
92.8	0.389427	0.374223	0.433608	0.457893	0.39488	0.405347	0.381837	0.403534
93	0.395519	0.374519	0.4348	0.458027	0.392179	0.407197	0.38932	0.405479
93.2	0.402332	0.380765	0.442593	0.463458	0.398922	0.411708	0.386638	0.406474
93.4	0.398072	0.379024	0.43781	0.461291	0.399446	0.413689	0.391253	0.409551
93.6	0.405441	0.38236	0.442103	0.464237	0.40018	0.414731	0.391223	0.410369
93.8	0.407404	0.380839	0.447827	0.471539	0.403121	0.417423	0.393113	0.41303
94	0.405251	0.386273	0.447276	0.469711	0.404398	0.415471	0.397088	0.41961
94.2	0.411	0.387039	0.4501	0.471198	0.40707	0.424144	0.395589	0.415333
94.4	0.415205	0.387898	0.458063	0.474009	0.41188	0.424849	0.40533	0.41916
94.6	0.412439	0.390966	0.453935	0.476115	0.413567	0.431135	0.404211	0.422834
94.8	0.420074	0.394535	0.4586	0.483992	0.413972	0.431078	0.406674	0.425355
95	0.417119	0.39721	0.456071	0.481601	0.416726	0.433253	0.409894	0.424243
95.2	0.426303	0.399653	0.463654	0.487956	0.420576	0.432873	0.413185	0.427455
95.4	0.421075	0.402003	0.46833	0.483849	0.422743	0.437193	0.408135	0.43242
95.6	0.424594	0.404074	0.468546	0.49271	0.425542	0.441453	0.411722	0.434895
95.8	0.429953	0.410547	0.470646	0.491949	0.426279	0.441686	0.41458	0.436235
96	0.432651	0.411675	0.474248	0.498878	0.428632	0.444881	0.422055	0.441582
96.2	0.432405	0.413123	0.478055	0.49856	0.431488	0.44863	0.41737	0.442271
96.4	0.436117	0.408734	0.477789	0.497587	0.437526	0.446475	0.423596	0.442674
96.6	0.439618	0.414076	0.477534	0.500139	0.437764	0.452065	0.422717	0.447253
96.8	0.444236	0.419605	0.479038	0.509033	0.441084	0.452671	0.427512	0.448284
97	0.441017	0.418278	0.488367	0.506791	0.43975	0.451487	0.433379	0.452435
97.2	0.443402	0.421291	0.485913	0.50679	0.440892	0.460555	0.432542	0.450364
97.4	0.450368	0.423282	0.488679	0.517485	0.441083	0.459978	0.435073	0.453664
97.6	0.448851	0.423533	0.491784	0.514665	0.450044	0.463959	0.434979	0.455399
97.8	0.450243	0.43261	0.491787	0.515385	0.448432	0.463701	0.439776	0.458654
98	0.453182	0.430028	0.496811	0.522816	0.451536	0.467116	0.439188	0.459307
98.2	0.456412	0.430946	0.501078	0.522938	0.460682	0.467369	0.443311	0.468555
98.4	0.459654	0.438449	0.499546	0.522491	0.455213	0.476028	0.447375	0.469292
98.6	0.463629	0.440185	0.508055	0.528581	0.457745	0.471518	0.447583	0.472432
98.8	0.465976	0.438438	0.507959	0.526189	0.465884	0.474769	0.447127	0.474797
99	0.467315	0.442802	0.511744	0.534292	0.463518	0.47591	0.451712	0.47612
99.2	0.469766	0.442006	0.513287	0.53205	0.466086	0.482578	0.459939	0.480667
99.4	0.472351	0.444387	0.516448	0.535186	0.470073	0.483569	0.457186	0.48018
99.6	0.474387	0.44761	0.513966	0.536971	0.470564	0.483023	0.462928	0.480686
99.8	0.475787	0.454422	0.521066	0.543868	0.477529	0.486001	0.464921	0.484403
100	0.482814	0.451139	0.526248	0.542906	0.478684	0.488496	0.464677	0.483051
100.2	0.478339	0.452727	0.525838	0.544704	0.47837	0.493518	0.471816	0.489318
100.4	0.482263	0.462595	0.524907	0.552937	0.481319	0.495477	0.467602	0.492549
100.6	0.483038	0.457233	0.523534	0.551273	0.483399	0.497954	0.475342	0.48728
100.8	0.490305	0.461132	0.528705	0.553441	0.485953	0.500398	0.47053	0.495278
101	0.492876	0.467225	0.530124	0.55686	0.490259	0.502733	0.475838	0.497396
101.2	0.495856	0.469707	0.536188	0.556968	0.490536	0.50187	0.480434	0.500705
101.4	0.493848	0.470256	0.532223	0.560702	0.491075	0.510029	0.481176	0.50251
101.6	0.500137	0.474297	0.538232	0.564682	0.492573	0.508594	0.482663	0.50594
101.8	0.497311	0.475733	0.540586	0.560599	0.50071	0.514046	0.487208	0.505243
102	0.500702	0.474651	0.547104	0.564333	0.495893	0.515032	0.488419	0.508057
102.2	0.503921	0.478147	0.54488	0.570049	0.502109	0.51699	0.491184	0.514674
102.4	0.510815	0.479968	0.54853	0.573009	0.50507	0.519568	0.488972	0.517811
102.6	0.507697	0.482911	0.554311	0.575468	0.503217	0.522659	0.492495	0.518408
102.8	0.511475	0.481871	0.556072	0.576589	0.506836	0.523914	0.496043	0.518334
103	0.517644	0.487793	0.554994	0.585082	0.512493	0.522561	0.499233	0.520541
103.2	0.519786	0.488678	0.561834	0.583283	0.514027	0.526657	0.500077	0.52519
103.4	0.520637	0.491673	0.563358	0.582268	0.518229	0.536089	0.502674	0.527385
103.6	0.520127	0.493171	0.562935	0.586993	0.519445	0.537333	0.505402	0.526149
103.8	0.525374	0.499416	0.56421	0.593404	0.518911	0.533604	0.508505	0.530894
104	0.52868	0.495242	0.563482	0.590007	0.522006	0.540212	0.509013	0.531814
104.2	0.532078	0.500563	0.57047	0.593199	0.526153	0.541958	0.51537	0.531832
104.4	0.530254	0.501637	0.573578	0.596528	0.53124	0.539669	0.51647	0.541881
104.6	0.533838	0.504982	0.574138	0.602775	0.528957	0.541908	0.518959	0.540873
104.8	0.539428	0.509308	0.575937	0.600049	0.533073	0.550557	0.517006	0.541395
105	0.537989	0.510847	0.579963	0.602132	0.531378	0.551538	0.518648	0.540313
105.2	0.542671	0.512107	0.582794	0.607158	0.536341	0.550797	0.526483	0.54708
105.4	0.54303	0.510535	0.585353	0.607951	0.536591	0.556802	0.525302	0.546107
105.6	0.548655	0.516469	0.583939	0.607857	0.545284	0.552952	0.530513	0.551358
105.8	0.549289	0.521489	0.590684	0.610702	0.543123	0.553132	0.530219	0.554096
106	0.553917	0.52191	0.590636	0.615736	0.543055	0.556515	0.53462	0.554166
106.2	0.55794	0.524477	0.597434	0.61805	0.545727	0.561867	0.536079	0.561522
106.4	0.554964	0.526017	0.594936	0.623596	0.550818	0.563368	0.541255	0.563709
106.6	0.555148	0.524609	0.599161	0.621524	0.550953	0.565486	0.540766	0.565732
106.8	0.563419	0.529886	0.603397	0.629155	0.555256	0.57247	0.543567	0.568634
107	0.563528	0.534106	0.605159	0.629534	0.561032	0.570378	0.542739	0.565892
107.2	0.56833	0.533209	0.605229	0.628586	0.562522	0.577128	0.547811	0.575492
107.4	0.563319	0.540473	0.608468	0.633491	0.561697	0.572132	0.551374	0.570673
107.6	0.573778	0.540365	0.608553	0.638412	0.563894	0.577651	0.553429	0.570142
107.8	0.570282	0.542378	0.612659	0.632652	0.567072	0.582513	0.553066	0.577962
108	0.574618	0.541885	0.619397	0.6404	0.571753	0.583447	0.55303	0.579696
108.2	0.581044	0.547574	0.617189	0.639033	0.572571	0.583359	0.557509	0.581971
108.4	0.580484	0.549988	0.618136	0.646285	0.575248	0.589238	0.559929	0.583652
108.6	0.578859	0.551012	0.624485	0.645213	0.581767	0.590887	0.56258	0.587725
108.8	0.579953	0.551333	0.622608	0.647768	0.583877	0.593394	0.564737	0.584442
109	0.588446	0.560326	0.629925	0.64908	0.58069	0.596425	0.568405	0.59242
109.2	0.585055	0.553589	0.632088	0.649647	0.580787	0.601668	0.568131	0.595292
109.4	0.595459	0.561832	0.63276	0.661277	0.587484	0.600574	0.577144	0.597194
109.6	0.595674	0.558468	0.634219	0.659093	0.589272	0.603277	0.572701	0.600238
109.8	0.595975	0.564805	0.635875	0.664589	0.594366	0.605234	0.578853	0.599833
110	0.59543	0.568992	0.638286	0.665995	0.589803	0.606023	0.585305	0.610541
110.2	0.59613	0.565726	0.640355	0.668687	0.59399	0.608418	0.577173	0.607359
110.4	0.605325	0.571796	0.643332	0.6673	0.59611	0.609396	0.588924	0.606155
110.6	0.607788	0.574823	0.644976	0.675432	0.599893	0.611692	0.583123	0.611008
110.8	0.609854	0.575029	0.641932	0.672544	0.603689	0.617089	0.58797	0.609838
111	0.611804	0.577977	0.647425	0.677599	0.604086	0.618847	0.589764	0.615173
111.2	0.611316	0.581998	0.653297	0.676497	0.60608	0.620813	0.594935	0.616729
111.4	0.610892	0.582816	0.656899	0.681229	0.610581	0.627134	0.598251	0.619507
111.6	0.620494	0.582773	0.659176	0.681037	0.609362	0.628949	0.59597	0.622587
111.8	0.623188	0.58621	0.659723	0.691196	0.612016	0.627629	0.59813	0.625132
112	0.629304	0.590807	0.663537	0.683792	0.61954	0.631718	0.605512	0.62596
112.2	0.623504	0.592364	0.66272	0.690328	0.617324	0.632211	0.60304	0.626835
112.4	0.630711	0.593583	0.669647	0.693757	0.62426	0.633617	0.60617	0.628284
112.6	0.633257	0.595386	0.669641	0.696109	0.62617	0.637097	0.608887	0.630857
112.8	0.62931	0.597948	0.674386	0.697879	0.626379	0.637706	0.614051	0.640277
113	0.633284	0.599304	0.6709	0.698922	0.630654	0.638709	0.61388	0.638229
113.2	0.641605	0.605841	0.677627	0.700982	0.628621	0.642105	0.617017	0.645081
113.4	0.635487	0.608548	0.681727	0.706965	0.632427	0.645512	0.619495	0.639004
113.6	0.641804	0.607997	0.680945	0.704842	0.632991	0.648469	0.623058	0.647737
113.8	0.642619	0.607984	0.681627	0.708826	0.636066	0.651196	0.62674	0.649132
114	0.651765	0.611103	0.688302	0.709913	0.641498	0.651319	0.620095	0.653853
114.2	0.653544	0.616666	0.689522	0.711102	0.644142	0.654997	0.626165	0.650124
114.4	0.654559	0.617278	0.696688	0.715614	0.645894	0.662226	0.627468	0.654623
114.6	0.657069	0.62052	0.700818	0.720577	0.648582	0.659936	0.63018	0.655887
114.8	0.659761	0.62304	0.693454	0.723841	0.650951	0.667305	0.629934	0.660547
115	0.659475	0.625958	0.696591	0.72553	0.653435	0.664181	0.635011	0.665895
115.2	0.662176	0.62474	0.698953	0.728021	0.657605	0.667871	0.636718	0.662805
115.4	0.663218	0.624359	0.701042	0.72588	0.653977	0.675325	0.639241	0.665356
115.6	0.666129	0.630907	0.707847	0.730524	0.657131	0.67311	0.64464	0.669306
115.8	0.665986	0.630429	0.708623	0.734828	0.664445	0.67144	0.646941	0.673078
116	0.66975	0.63257	0.711629	0.732495	0.664992	0.68069	0.650192	0.674641
116.2	0.669043	0.638888	0.711946	0.740073	0.664137	0.679777	0.655945	0.675271
116.4	0.677133	0.639267	0.712716	0.744215	0.668102	0.680997	0.649084	0.681161
116.6	0.675942	0.644944	0.721546	0.745263	0.672483	0.68152	0.655176	0.681068
116.8	0.679082	0.644608	0.72252	0.742175	0.674668	0.68322	0.654348	0.682837
117	0.68348	0.64717	0.72185	0.751314	0.670824	0.691452	0.659843	0.685771
117.2	0.685353	0.64732	0.723797	0.747456	0.675947	0.69164	0.659897	0.688405
117.4	0.685769	0.648659	0.726237	0.750883	0.679511	0.69413	0.664434	0.690831
117.6	0.694489	0.655365	0.730489	0.757023	0.684139	0.696937	0.663843	0.68963
117.8	0.690634	0.659405	0.733141	0.756973	0.68511	0.69246	0.66866	0.694697
118	0.695759	0.655765	0.732927	0.762204	0.68623	0.700492	0.672593	0.702641
118.2	0.701492	0.658069	0.734665	0.765349	0.690066	0.699969	0.67535	0.70134
118.4	0.701545	0.664354	0.739763	0.765053	0.689113	0.704132	0.673464	0.702373
118.6	0.700343	0.664721	0.746562	0.766845	0.694589	0.704101	0.676512	0.701927
118.8	0.703876	0.669055	0.744237	0.766191	0.697706	0.707424	0.681362	0.707939
119	0.706795	0.664399	0.743488	0.774771	0.699604	0.70963	0.684788	0.710753
119.2	0.712195	0.673298	0.751281	0.773079	0.702313	0.711735	0.683059	0.707864
119.4	0.709946	0.674944	0.753039	0.776741	0.704621	0.716337	0.687124	0.71227
119.6	0.714224	0.676582	0.751213	0.782615	0.703977	0.724564	0.687491	0.714602
119.8	0.715851	0.676929	0.751822	0.776446	0.705366	0.720966	0.691111	0.718703
120	0.715521	0.677303	0.759733	0.782907	0.708737	0.724835	0.696358	0.718097
120.2	0.720219	0.681575	0.76389	0.782923	0.709626	0.72714	0.693706	0.724444
120.4	0.725801	0.684781	0.760377	0.783359	0.715892	0.727152	0.697022	0.724782
120.6	0.724593	0.684947	0.762274	0.79455	0.715533	0.730509	0.700503	0.729668
120.8	0.721503	0.68768	0.766088	0.79085	0.720708	0.732823	0.704564	0.728501
121	0.729049	0.688116	0.768318	0.794837	0.723053	0.734186	0.703619	0.739295
121.2	0.732344	0.697408	0.767845	0.800431	0.723202	0.736931	0.705365	0.737097
121.4	0.73382	0.693166	0.777984	0.799371	0.731619	0.738011	0.704889	0.739661
121.6	0.738537	0.698399	0.774914	0.802662	0.728046	0.745804	0.71241	0.736404
121.8	0.7417	0.701998	0.7768	0.803579	0.736084	0.747227	0.711623	0.740564
122	0.740408	0.705481	0.78588	0.807498	0.733849	0.746434	0.718304	0.744236
122.2	0.744976	0.703431	0.779759	0.807261	0.733643	0.749371	0.714748	0.748864
122.4	0.746329	0.704862	0.785154	0.813776	0.737069	0.75426	0.722279	0.750945
122.6	0.749232	0.711183	0.787417	0.813092	0.742313	0.75305	0.721874	0.7514
122.8	0.752847	0.708882	0.78909	0.814399	0.742927	0.755637	0.72585	0.753045
123	0.755852	0.71578	0.791169	0.820989	0.744151	0.756213	0.727252	0.756968
123.2	0.755973	0.715746	0.795865	0.825403	0.747998	0.754938	0.730491	0.76185
123.4	0.75741	0.718099	0.801011	0.818529	0.753208	0.766597	0.730124	0.757716
123.6	0.757685	0.721642	0.798808	0.82682	0.750191	0.765875	0.73433	0.765362
123.8	0.763513	0.722379	0.804122	0.829212	0.753361	0.765951	0.738135	0.766976
124	0.766234	0.724668	0.808629	0.830873	0.759897	0.773649	0.733941	0.769186
124.2	0.769878	0.729508	0.811074	0.830844	0.761189	0.774176	0.744239	0.770277
124.4	0.772159	0.72768	0.814608	0.837038	0.762633	0.775874	0.745117	0.774773
124.6	0.773073	0.733245	0.812965	0.835061	0.765633	0.77774	0.745596	0.773938
124.8	0.775889	0.736098	0.816084	0.837517	0.767171	0.778541	0.747001	0.776165
125	0.779182	0.738223	0.815252	0.839925	0.768558	0.782952	0.749862	0.778549
125.2	0.778051	0.743524	0.821801	0.851335	0.77465	0.785989	0.756863	0.782335
125.4	0.7789	0.744646	0.821205	0.844087	0.774761	0.789111	0.757001	0.782609
125.6	0.786044	0.744959	0.824452	0.847318	0.780577	0.788051	0.756224	0.78409
125.8	0.786116	0.746415	0.827557	0.847407	0.780138	0.791365	0.75855	0.784513
126	0.788924	0.751292	0.827722	0.856533	0.780389	0.794041	0.763071	0.789417
126.2	0.78993	0.749781	0.833044	0.858159	0.783368	0.796599	0.766967	0.794634
126.4	0.793834	0.754231	0.832451	0.860244	0.787302	0.799939	0.77252	0.7946
126.6	0.796714	0.758752	0.838531	0.862535	0.790763	0.801185	0.770542	0.797036
126.8	0.794971	0.758538	0.837057	0.863904	0.793853	0.804534	0.771245	0.79757
127	0.799317	0.760219	0.839383	0.866096	0.796179	0.806712	0.774435	0.804436
127.2	0.808963	0.766695	0.843521	0.869256	0.794705	0.810472	0.776666	0.806531
127.4	0.806325	0.764672	0.848399	0.872222	0.797346	0.810186	0.775086	0.80328
127.6	0.805739	0.766841	0.851048	0.876854	0.796586	0.812063	0.779724	0.809516
127.8	0.809523	0.769373	0.849815	0.880765	0.801046	0.812357	0.783	0.808124
128	0.813517	0.769886	0.849393	0.878646	0.805488	0.815539	0.784256	0.815141
128.2	0.813557	0.773409	0.859461	0.884075	0.808058	0.814301	0.782891	0.818657
128.4	0.815451	0.775792	0.858334	0.890374	0.81051	0.818065	0.786985	0.816285
128.6	0.821722	0.776885	0.862213	0.888219	0.81395	0.826104	0.792101	0.820343
128.8	0.82278	0.781627	0.864112	0.891716	0.814889	0.824898	0.793552	0.817604
129	0.823387	0.785327	0.861159	0.893186	0.81799	0.829042	0.794882	0.827058
129.2	0.827939	0.785639	0.86732	0.890394	0.814626	0.830649	0.799533	0.831554
129.4	0.831815	0.788916	0.872465	0.893781	0.819845	0.832695	0.798649	0.829401
129.6	0.834199	0.792095	0.875343	0.896449	0.82235	0.834529	0.803241	0.835451
129.8	0.834296	0.791764	0.87294	0.897408	0.826548	0.843318	0.806763	0.840117
130	0.839585	0.794316	0.875115	0.905101	0.824927	0.841694	0.809	0.839129
130.2	0.840246	0.795115	0.88343	0.908097	0.829638	0.842642	0.809738	0.840156
130.4	0.841152	0.800563	0.878469	0.907236	0.833505	0.843633	0.81072	0.842522
130.6	0.846318	0.800221	0.889098	0.912474	0.837058	0.847101	0.813221	0.844172
130.8	0.849667	0.801063	0.882186	0.909962	0.840452	0.851076	0.819238	0.849401
131	0.849848	0.808824	0.88913	0.919985	0.838505	0.849799	0.818873	0.850414
131.2	0.851929	0.810276	0.885096	0.917111	0.84447	0.855904	0.822632	0.851342
131.4	0.853326	0.809212	0.896662	0.916848	0.843646	0.856559	0.824911	0.85412
131.6	0.854637	0.812198	0.89719	0.926714	0.84743	0.851574	0.824209	0.854738
131.8	0.859757	0.816588	0.894891	0.926863	0.845777	0.857832	0.83123	0.861098
132	0.861702	0.811532	0.897431	0.928587	0.851349	0.863243	0.834779	0.860572
132.2	0.860414	0.821245	0.903953	0.930711	0.855079	0.866075	0.833174	0.865517
132.4	0.866364	0.822749	0.904971	0.931015	0.855268	0.868642	0.837886	0.86538
132.6	0.866734	0.825601	0.901198	0.930727	0.862176	0.869682	0.837145	0.869179
132.8	0.867652	0.822206	0.907201	0.939497	0.860789	0.87063	0.835587	0.872005
133	0.877112	0.824732	0.911914	0.941054	0.865684	0.874129	0.84432	0.8744
133.2	0.876434	0.829987	0.916385	0.938149	0.868397	0.877144	0.845515	0.875118
133.4	0.876915	0.831142	0.917734	0.941989	0.86967	0.879045	0.847291	0.875798
133.6	0.88105	0.835055	0.916958	0.943727	0.8677	0.884448	0.847682	0.877513
133.8	0.884348	0.835367	0.922215	0.955068	0.87379	0.882548	0.850575	0.882219
134	0.884618	0.838765	0.927291	0.948686	0.878186	0.885604	0.855394	0.88232
134.2	0.884345	0.842047	0.928271	0.953516	0.877743	0.887296	0.856414	0.891097
134.4	0.888096	0.842578	0.928009	0.952564	0.881095	0.89061	0.861727	0.89081
134.6	0.891927	0.843419	0.926913	0.953971	0.878899	0.895689	0.862371	0.890499
134.8	0.894755	0.850275	0.934463	0.958419	0.887121	0.896431	0.862414	0.893586
135	0.900259	0.851128	0.93688	0.969644	0.890984	0.896374	0.867563	0.896526
135.2	0.89983	0.853543	0.935347	0.964533	0.890956	0.900642	0.868339	0.899748
135.4	0.906075	0.853634	0.942679	0.970928	0.890722	0.903612	0.869083	0.900917
135.6	0.901745	0.85666	0.940812	0.96935	0.889837	0.904207	0.871267	0.899053
135.8	0.90441	0.85726	0.939946	0.972199	0.895911	0.907586	0.873242	0.905548
136	0.907367	0.863295	0.943685	0.972222	0.900045	0.913055	0.878047	0.910437
136.2	0.910444	0.866913	0.952568	0.978865	0.902379	0.91077	0.875785	0.913552
136.4	0.917824	0.867584	0.946601	0.977977	0.903391	0.914325	0.879514	0.913319
136.6	0.915881	0.865054	0.954737	0.98615	0.90661	0.917165	0.88022	0.914041
136.8	0.918227	0.8697	0.956819	0.984915	0.904434	0.918219	0.886819	0.917652
137	0.92247	0.866804	0.955636	0.987232	0.911844	0.924106	0.886249	0.921542
137.2	0.924821	0.873269	0.959557	0.989131	0.912546	0.927432	0.888576	0.921024
137.4	0.922588	0.877655	0.965222	0.989405	0.912893	0.929569	0.889469	0.922683
137.6	0.928912	0.881408	0.968203	0.99006	0.918225	0.930902	0.894815	0.927639
137.8	0.928237	0.87859	0.970417	0.991752	0.917178	0.929144	0.897206	0.932179
138	0.939765	0.882026	0.973373	0.997896	0.921294	0.934942	0.895912	0.934612
138.2	0.934669	0.884138	0.972866	1.0031	0.924583	0.93663	0.900454	0.932241
138.4	0.937255	0.885733	0.974011	1.00474	0.928265	0.938414	0.903129	0.934991
138.6	0.939418	0.889047	0.978256	1.00205	0.926422	0.942949	0.908741	0.941434
138.8	0.943628	0.896967	0.978258	1.00341	0.931673	0.941077	0.907348	0.938975
139	0.94246	0.893929	0.980539	1.00949	0.931901	0.943749	0.910966	0.943292
139.2	0.94996	0.899431	0.985946	1.01342	0.933815	0.94983	0.912836	0.94212
139.4	0.946847	0.901766	0.991134	1.01122	0.940825	0.953905	0.91517	0.95132
139.6	0.948193	0.900944	0.990727	1.01668	0.939976	0.954112	0.917525	0.950123
139.8	0.953149	0.905663	0.989888	1.02254	0.943793	0.955094	0.920139	0.954541
140	0.955984	0.905802	0.98992	1.01446	0.943887	0.953302	0.922829	0.958118
140.2	0.957826	0.907962	0.997588	1.02814	0.947216	0.960457	0.924616	0.955038
140.4	0.964704	0.913284	0.999395	1.02431	0.955321	0.960987	0.930134	0.957957
140.6	0.964841	0.913897	0.998845	1.02693	0.950089	0.962313	0.926188	0.966288
140.8	0.964517	0.916246	1.00498	1.033	0.956256	0.966358	0.92654	0.964143
141	0.970204	0.921432	1.00736	1.03815	0.959524	0.969108	0.931753	0.965447
141.2	0.972188	0.922328	1.00928	1.0342	0.956362	0.973927	0.934196	0.966915
141.4	0.975463	0.919331	1.01186	1.03872	0.959945	0.971052	0.937169	0.972864
141.6	0.976242	0.923557	1.01315	1.03738	0.961529	0.975167	0.941499	0.975534
141.8	0.978685	0.926883	1.0147	1.04106	0.963577	0.973852	0.945318	0.976464
142	0.98011	0.926766	1.01514	1.04753	0.969122	0.979485	0.943366	0.978423
142.2	0.979781	0.929255	1.0223	1.04562	0.970121	0.984154	0.947972	0.979521
142.4	0.987763	0.934336	1.02451	1.05065	0.972083	0.984759	0.947229	0.982252
142.6	0.991131	0.938444	1.02827	1.05295	0.974746	0.986485	0.953724	0.98614
142.8	0.990988	0.937067	1.02304	1.05499	0.977162	0.987704	0.953318	0.989327
143	0.992928	0.940888	1.02606	1.05826	0.98022	0.992084	0.957543	0.984892
143.2	0.993248	0.944236	1.03824	1.06153	0.981602	0.995681	0.955518	0.988732
143.4	0.995322	0.940959	1.03648	1.06292	0.986085	0.996877	0.962	0.995093
143.6	0.998352	0.945754	1.03738	1.06554	0.986183	0.998484	0.959999	0.998163
143.8	1.00199	0.950436	1.03835	1.06323	0.98915	0.996123	0.966251	0.999393
144	1.00677	0.953574	1.03854	1.0701	0.987395	1.00033	0.966652	1.00164
144.2	1.00461	0.956518	1.04178	1.06878	0.99164	1.00316	0.965367	1.00366
144.4	1.01069	0.953648	1.04492	1.06945	0.995733	1.00756	0.967635	1.00608
144.6	1.01205	0.957006	1.04904	1.07698	0.999008	1.00714	0.972659	1.00412
144.8	1.01399	0.960865	1.05014	1.08142	1.00131	1.01223	0.977078	1.00906
145	1.01509	0.965021	1.05513	1.0821	1.0035	1.01293	0.978832	1.01331
145.2	1.01815	0.960218	1.05497	1.08234	1.00397	1.01575	0.980503	1.01086
145.4	1.02155	0.964091	1.0605	1.08473	1.00536	1.0191	0.980238	1.02026
145.6	1.02159	0.972762	1.05899	1.08654	1.00761	1.02168	0.985741	1.01664
145.8	1.02791	0.968927	1.06205	1.08801	1.01178	1.02516	0.986622	1.02051
146	1.03027	0.975977	1.06312	1.08948	1.01683	1.02262	0.988939	1.02453
146.2	1.03049	0.972921	1.06268	1.09509	1.01758	1.03311	0.99169	1.02519
146.4	1.03449	0.97944	1.06574	1.098	1.02145	1.03205	0.99399	1.027
146.6	1.03375	0.978308	1.07264	1.10013	1.02444	1.02957	0.992345	1.02999
146.8	1.03416	0.981339	1.07206	1.10306	1.02492	1.03417	1.00215	1.03228
147	1.03736	0.985698	1.07435	1.10329	1.02587	1.04022	0.997322	1.04094
147.2	1.04542	0.984279	1.07883	1.11149	1.02857	1.04113	1.00127	1.03849
147.4	1.04362	0.990893	1.07833	1.10942	1.03298	1.04194	1.00108	1.04347
147.6	1.04249	0.995608	1.08275	1.115	1.03518	1.04446	1.00321	1.04218
147.8	1.05227	0.993745	1.08626	1.1156	1.0369	1.04436	1.00926	1.04386
148	1.04851	0.997527	1.08773	1.116	1.0364	1.04875	1.01146	1.04902
148.2	1.05304	0.998996	1.08846	1.11866	1.04147	1.05228	1.01261	1.05053
148.4	1.05459	1.0031	1.09382	1.11752	1.04255	1.05194	1.01709	1.0489
148.6	1.0588	1.0045	1.09856	1.12009	1.04568	1.05175	1.02056	1.05583
148.8	1.06293	1.00748	1.09874	1.12541	1.04994	1.05809	1.0178	1.05256
149	1.061	1.00832	1.10317	1.12977	1.05003	1.05699	1.02352	1.05827
149.2	1.06354	1.01157	1.09811	1.13306	1.04898	1.06594	1.0327	1.06148
149.4	1.06365	1.01651	1.10206	1.13174	1.05289	1.06559	1.03003	1.06074
149.6	1.07092	1.01155	1.10869	1.13196	1.05548	1.07034	1.03234	1.06691
149.8	1.0696	1.01629	1.111	1.14007	1.05737	1.06907	1.02885	1.06693
150	1.07393	1.01882	1.11596	1.14631	1.06559	1.07057	1.03494	1.07366
150.2	1.07703	1.02438	1.11381	1.14328	1.06473	1.06904	1.03649	1.0734
150.4	1.08157	1.02031	1.11207	1.14352	1.06783	1.07501	1.04206	1.07646
150.6	1.08581	1.02492	1.11949	1.14301	1.07013	1.08112	1.04206	1.07812
150.8	1.08292	1.03255	1.11966	1.15165	1.06834	1.07863	1.04639	1.07707
151	1.08732	1.02545	1.12317	1.15119	1.07222	1.08398	1.04767	1.0815
151.2	1.08693	1.03237	1.12817	1.15874	1.07624	1.08801	1.04762	1.08625
151.4	1.09181	1.03492	1.1271	1.15055	1.07292	1.08542	1.05243	1.08773
151.6	1.09466	1.03676	1.13263	1.15498	1.08068	1.09079	1.05153	1.08766
151.8	1.09597	1.0418	1.13204	1.15876	1.0832	1.09154	1.05704	1.08915
152	1.09978	1.0376	1.13706	1.16504	1.08326	1.097	1.06061	1.09207
152.2	1.1008	1.04273	1.13707	1.16765	1.08189	1.0974	1.05905	1.0956
152.4	1.10591	1.04496	1.13772	1.1701	1.09134	1.09927	1.06286	1.0988
152.6	1.10606	1.04779	1.14166	1.17199	1.09394	1.10379	1.06111	1.10462
152.8	1.1085	1.04692	1.13927	1.16925	1.09145	1.10101	1.06727	1.09924
153	1.11041	1.05342	1.15013	1.17247	1.09636	1.10764	1.06852	1.1076
153.2	1.11235	1.05349	1.1479	1.17674	1.09196	1.11074	1.07387	1.10993
153.4	1.11236	1.05599	1.14886	1.18148	1.10067	1.11419	1.07301	1.10975
153.6	1.11432	1.05946	1.1522	1.18278	1.09983	1.11231	1.07447	1.11299
153.8	1.12188	1.06079	1.15984	1.18187	1.10346	1.11346	1.07559	1.1142
154	1.1227	1.06097	1.15311	1.18794	1.10461	1.11228	1.08343	1.11865
154.2	1.1242	1.06509	1.16012	1.19237	1.11161	1.12059	1.0839	1.12274
154.4	1.12791	1.06721	1.16435	1.1961	1.11211	1.12147	1.087	1.12322
154.6	1.12832	1.07008	1.16613	1.19656	1.11816	1.1238	1.08551	1.12258
154.8	1.12975	1.07105	1.1679	1.19714	1.11299	1.12539	1.09053	1.12158
155	1.13347	1.07209	1.16894	1.20021	1.12265	1.13081	1.08746	1.13439
155.2	1.13505	1.07699	1.17403	1.20012	1.12113	1.13178	1.0946	1.1312
155.4	1.14114	1.07527	1.17479	1.20057	1.12396	1.13228	1.09316	1.12957
155.6	1.13752	1.08543	1.1761	1.20691	1.12799	1.13453	1.09431	1.13814
155.8	1.14187	1.08368	1.18079	1.2107	1.129	1.14188	1.09883	1.13607
156	1.14437	1.08678	1.18433	1.21232	1.12884	1.13868	1.10228	1.13995
156.2	1.14847	1.08494	1.18647	1.21782	1.13284	1.13804	1.10516	1.1441
156.4	1.15015	1.09323	1.18496	1.21436	1.1344	1.14257	1.10423	1.14755
156.6	1.14873	1.09019	1.18922	1.22168	1.13507	1.14702	1.1088	1.14438
156.8	1.15721	1.0942	1.18962	1.2229	1.14174	1.15333	1.10689	1.15036
157	1.15559	1.09782	1.19358	1.22795	1.14438	1.14946	1.11216	1.15143
157.2	1.15746	1.09982	1.19137	1.22479	1.14386	1.15517	1.11842	1.15443
157.4	1.16276	1.10204	1.19768	1.22702	1.1455	1.15534	1.11684	1.15694
157.6	1.1612	1.10697	1.19999	1.22969	1.14704	1.15798	1.11979	1.16108
157.8	1.16333	1.10667	1.20159	1.23254	1.15329	1.1585	1.12031	1.16172
158	1.1667	1.10731	1.20396	1.23058	1.14971	1.16339	1.12389	1.16359
158.2	1.16856	1.11027	1.20338	1.23079	1.15472	1.17101	1.12467	1.16674
158.4	1.16794	1.11246	1.20588	1.24058	1.16302	1.16922	1.13282	1.16617
158.6	1.17536	1.11864	1.21225	1.24622	1.16252	1.17105	1.12829	1.17094
158.8	1.1806	1.11501	1.21114	1.24366	1.16439	1.17147	1.13297	1.17204
159	1.17801	1.11901	1.21424	1.24658	1.16765	1.18146	1.13388	1.1767
159.2	1.18184	1.12152	1.22388	1.25368	1.16856	1.17728	1.13398	1.17437
159.4	1.18269	1.12436	1.22013	1.24993	1.17399	1.18261	1.13765	1.17952
159.6	1.18425	1.12279	1.22256	1.25174	1.17145	1.18331	1.14709	1.18466
159.8	1.18896	1.12707	1.22144	1.25457	1.17445	1.18556	1.14636	1.18351
160	1.19451	1.13082	1.22912	1.25491	1.17466	1.18485	1.14889	1.18316
160.2	1.19775	1.13262	1.22932	1.25791	1.17756	1.1899	1.15061	1.18964
160.4	1.19889	1.13334	1.23387	1.26299	1.17943	1.19284	1.14869	1.19229
160.6	1.2047	1.14127	1.23406	1.26146	1.18374	1.19506	1.15422	1.19275
160.8	1.20284	1.14088	1.2352	1.26777	1.18712	1.199	1.15724	1.19503
161	1.20273	1.14333	1.23752	1.2675	1.18764	1.2002	1.1615	1.19515
161.2	1.20592	1.14311	1.24254	1.27089	1.18851	1.20135	1.15909	1.20226
161.4	1.2062	1.14951	1.24671	1.27376	1.19034	1.20098	1.16532	1.20153
161.6	1.21256	1.1473	1.24365	1.27952	1.19553	1.20673	1.1628	1.202
161.8	1.21635	1.14833	1.25119	1.28412	1.1975	1.20704	1.16479	1.20186
162	1.21568	1.15048	1.24997	1.28164	1.20211	1.20731	1.16958	1.20865
162.2	1.21753	1.15286	1.25385	1.28139	1.20581	1.21378	1.17152	1.21266
162.4	1.22117	1.15594	1.25589	1.28498	1.20266	1.21192	1.17441	1.2129
162.6	1.21917	1.15828	1.25983	1.28689	1.20708	1.21616	1.17657	1.21578
162.8	1.22379	1.16029	1.26344	1.29145	1.20936	1.21928	1.17512	1.22378
163	1.22612	1.16341	1.26489	1.29321	1.21449	1.22003	1.17917	1.21739
163.2	1.22879	1.16552	1.26765	1.29358	1.21513	1.22127	1.18438	1.22121
163.4	1.23494	1.17198	1.26791	1.29586	1.21592	1.22672	1.18895	1.22221
163.6	1.23403	1.16933	1.26814	1.29957	1.21933	1.22654	1.19057	1.22575
163.8	1.23991	1.17032	1.27362	1.30064	1.21983	1.2286	1.18667	1.23214
164	1.2372	1.17246	1.27498	1.30173	1.22824	1.23501	1.19006	1.23242
164.2	1.23768	1.17835	1.27786	1.30452	1.22751	1.23723	1.19374	1.2314
164.4	1.24596	1.17827	1.27938	1.31255	1.23165	1.23851	1.19951	1.23263
164.6	1.24351	1.18001	1.28519	1.31224	1.22779	1.23721	1.19682	1.24189
164.8	1.2457	1.18194	1.27903	1.31682	1.23917	1.24229	1.20176	1.24106
165	1.25143	1.18646	1.28546	1.31794	1.23392	1.24132	1.20259	1.23854
165.2	1.25246	1.18648	1.29045	1.31741	1.23802	1.24393	1.20323	1.24629
165.4	1.24838	1.1878	1.29014	1.31858	1.23909	1.24932	1.20444	1.24663
165.6	1.25686	1.18941	1.28792	1.32318	1.24175	1.25322	1.21124	1.25178
165.8	1.25912	1.19523	1.29621	1.32405	1.24482	1.2495	1.21133	1.25346
166	1.26256	1.19692	1.29268	1.32487	1.24921	1.24917	1.21614	1.25345
166.2	1.26659	1.19437	1.29952	1.33007	1.24833	1.25595	1.21479	1.25627
166.4	1.265	1.19994	1.30053	1.33734	1.25159	1.26212	1.22044	1.2634
166.6	1.26484	1.20206	1.30554	1.33003	1.25187	1.26314	1.21716	1.26312
166.8	1.26829	1.20315	1.30405	1.33875	1.25415	1.26345	1.2241	1.26089
167	1.27208	1.21036	1.31102	1.34407	1.25703	1.26901	1.22451	1.26744
167.2	1.278	1.21404	1.31002	1.34112	1.26053	1.26697	1.22748	1.26861
167.4	1.27424	1.2155	1.31204	1.34515	1.2601	1.26666	1.23315	1.26899
167.6	1.2754	1.20962	1.31511	1.3475	1.26262	1.27486	1.23382	1.27353
167.8	1.28252	1.21037	1.31483	1.34878	1.26996	1.26988	1.23285	1.27459
168	1.28469	1.21756	1.31885	1.35314	1.27521	1.27933	1.23607	1.27747
168.2	1.28603	1.22068	1.32551	1.3551	1.27263	1.27557	1.23792	1.27994
168.4	1.29417	1.22141	1.32417	1.35087	1.27217	1.27916	1.23821	1.28304
168.6	1.28671	1.22505	1.32822	1.35514	1.27688	1.28327	1.24116	1.2858
168.8	1.29944	1.22616	1.33156	1.36294	1.28162	1.28599	1.24444	1.2863
169	1.29658	1.23025	1.32922	1.36211	1.28185	1.29184	1.24646	1.29201
169.2	1.30162	1.23223	1.3297	1.36226	1.28669	1.2865	1.25052	1.29397
169.4	1.30108	1.2343	1.33794	1.36516	1.28866	1.29373	1.24924	1.29468
169.6	1.30518	1.23374	1.33696	1.37027	1.28388	1.29508	1.25568	1.29644
169.8	1.30411	1.23344	1.34074	1.36887	1.28992	1.29431	1.25338	1.29478
170	1.30523	1.23762	1.34454	1.37597	1.29285	1.29772	1.25662	1.30179
170.2	1.31489	1.24482	1.34541	1.37535	1.29378	1.2988	1.25959	1.30476
170.4	1.31451	1.24576	1.34945	1.37908	1.2944	1.30367	1.26047	1.30936
170.6	1.31586	1.24958	1.35202	1.3855	1.29975	1.30314	1.26007	1.30662
170.8	1.31892	1.25072	1.35456	1.37883	1.29714	1.30838	1.26657	1.30873
171	1.31885	1.25306	1.35558	1.3796	1.30299	1.31302	1.26833	1.31485
171.2	1.32288	1.25438	1.3539	1.38747	1.3066	1.31535	1.27141	1.31209
171.4	1.32083	1.2538	1.35721	1.3925	1.30459	1.31391	1.27554	1.31548
171.6	1.32962	1.25879	1.36053	1.39124	1.31011	1.3204	1.27465	1.31811
171.8	1.3297	1.26228	1.36628	1.39361	1.31258	1.32045	1.27725	1.32384
172	1.33062	1.26162	1.36732	1.39656	1.31447	1.32451	1.28422	1.32535
172.2	1.33467	1.26471	1.36837	1.39652	1.32005	1.32411	1.28165	1.32603
172.4	1.33583	1.26475	1.36883	1.39887	1.31669	1.32582	1.28493	1.32666
172.6	1.33942	1.26485	1.37355	1.40677	1.32123	1.33078	1.28769	1.33486
172.8	1.34026	1.27028	1.3753	1.41019	1.32229	1.33236	1.28992	1.33622
173	1.34782	1.2719	1.37702	1.4065	1.32681	1.33054	1.29273	1.33235
173.2	1.34273	1.27813	1.37633	1.41454	1.32865	1.33141	1.294	1.3412
173.4	1.34696	1.27783	1.38454	1.40913	1.3346	1.33762	1.29632	1.34055
173.6	1.34914	1.28006	1.38359	1.41606	1.33476	1.34303	1.30057	1.34578
173.8	1.34926	1.28413	1.38783	1.42134	1.33685	1.34359	1.30242	1.3433
174	1.35119	1.28254	1.39057	1.41848	1.33452	1.34835	1.3009	1.34851
174.2	1.35482	1.28188	1.39307	1.4237	1.33976	1.34648	1.30602	1.34527
174.4	1.35819	1.29126	1.39695	1.42571	1.33995	1.35048	1.30479	1.35321
174.6	1.36262	1.29193	1.39907	1.42704	1.34176	1.3503	1.30676	1.35309
174.8	1.36227	1.29423	1.40279	1.42753	1.34381	1.35486	1.31435	1.35435
175	1.36376	1.29551	1.40465	1.42626	1.35059	1.35816	1.31219	1.35583
175.2	1.36974	1.29728	1.40339	1.43779	1.35323	1.35928	1.31616	1.36396
175.4	1.36991	1.29885	1.40655	1.43722	1.35163	1.35665	1.31745	1.35597
175.6	1.3745	1.30392	1.40873	1.43931	1.36028	1.3647	1.3181	1.36634
175.8	1.37299	1.30287	1.41383	1.44531	1.35842	1.36385	1.32361	1.3643
176	1.38037	1.30845	1.41484	1.44013	1.36119	1.36598	1.32609	1.36924
176.2	1.3784	1.30789	1.41527	1.44464	1.36432	1.36743	1.3283	1.37165
176.4	1.3821	1.3091	1.41603	1.44844	1.36291	1.36691	1.33034	1.37359
176.6	1.38566	1.31111	1.41455	1.44898	1.36328	1.37374	1.33258	1.37517
176.8	1.3867	1.31578	1.42524	1.45259	1.36968	1.38093	1.33348	1.37751
177	1.39029	1.3157	1.42214	1.4556	1.3702	1.37791	1.33792	1.38038
177.2	1.39252	1.32276	1.42367	1.4544	1.37301	1.38093	1.33737	1.38229
177.4	1.39378	1.32419	1.42723	1.45877	1.37593	1.38433	1.33853	1.38633
177.6	1.39143	1.32217	1.42722	1.46639	1.37861	1.38331	1.34599	1.3882
177.8	1.39556	1.32652	1.43325	1.4677	1.37882	1.38651	1.34538	1.38868
178	1.40015	1.32663	1.43553	1.47033	1.38506	1.38701	1.34506	1.38749
178.2	1.40206	1.3311	1.43926	1.46757	1.38542	1.39209	1.34889	1.39719
178.4	1.40638	1.33294	1.43768	1.47327	1.39068	1.39755	1.35013	1.39455
178.6	1.40792	1.33252	1.44362	1.47311	1.39451	1.39723	1.35279	1.39532
178.8	1.41027	1.33934	1.4446	1.47877	1.39108	1.39922	1.35035	1.39891
179	1.41222	1.34041	1.44982	1.47929	1.39661	1.40426	1.35762	1.40497
179.2	1.41846	1.34278	1.44788	1.47798	1.39736	1.4048	1.35885	1.40704
179.4	1.41741	1.34723	1.44707	1.48636	1.3947	1.40579	1.35962	1.41184
179.6	1.4223	1.34634	1.45742	1.4806	1.39661	1.40856	1.36496	1.41108
179.8	1.42127	1.34669	1.46007	1.48463	1.40773	1.41202	1.36583	1.40946
180	1.42788	1.35117	1.46108	1.48473	1.40974	1.41574	1.37339	1.41229
180.2	1.42709	1.35216	1.46237	1.49143	1.4093	1.41257	1.36899	1.41516
180.4	1.42965	1.35433	1.46203	1.49245	1.40764	1.41398	1.37268	1.41887
180.6	1.43188	1.35713	1.46223	1.49146	1.41204	1.41881	1.37606	1.41646
180.8	1.4356	1.35898	1.46669	1.50003	1.41503	1.42118	1.37732	1.42136
181	1.43627	1.36283	1.46936	1.50111	1.42129	1.42228	1.38065	1.42579
181.2	1.43945	1.36692	1.47021	1.50324	1.42271	1.42886	1.38192	1.42571
181.4	1.44061	1.36576	1.47397	1.50849	1.41717	1.43051	1.38643	1.43106
181.6	1.44018	1.36557	1.47619	1.50746	1.42393	1.43335	1.3882	1.4326
181.8	1.44176	1.36838	1.47854	1.51021	1.42642	1.43235	1.38692	1.43166
182	1.44601	1.37524	1.48165	1.5132	1.42806	1.4331	1.39292	1.43637
182.2	1.44636	1.37387	1.48062	1.51522	1.43019	1.43587	1.3936	1.4379
182.4	1.44953	1.37867	1.4881	1.51653	1.42661	1.43933	1.39561	1.44124
182.6	1.45739	1.38001	1.48515	1.51811	1.43533	1.44472	1.39596	1.44641
182.8	1.45566	1.38386	1.4888	1.52338	1.43904	1.44478	1.40155	1.44599
183	1.45965	1.38456	1.49664	1.52184	1.43726	1.44567	1.40472	1.45099
183.2	1.45684	1.38778	1.49772	1.52791	1.4402	1.44829	1.40454	1.45099
183.4	1.4639	1.38537	1.49154	1.52816	1.44851	1.44887	1.40426	1.44951
183.6	1.46127	1.39142	1.49917	1.53209	1.44615	1.45138	1.4026	1.45394
183.8	1.46454	1.39729	1.50488	1.53236	1.45071	1.45477	1.40947	1.45371
184	1.47187	1.39585	1.5036	1.53657	1.4518	1.45713	1.41112	1.4631
184.2	1.47078	1.39455	1.5032	1.53702	1.45389	1.45816	1.41317	1.46284
184.4	1.47135	1.39662	1.5114	1.53893	1.45865	1.45964	1.41523	1.46093
184.6	1.47581	1.39734	1.50746	1.53984	1.45679	1.46041	1.41783	1.46536
184.8	1.47548	1.40172	1.51356	1.5396	1.46137	1.46212	1.42082	1.46709
185	1.48556	1.40667	1.51796	1.54807	1.4595	1.47203	1.42308	1.47101
185.2	1.48264	1.40656	1.51737	1.55207	1.46763	1.47187	1.42574	1.47468
185.4	1.48791	1.41024	1.52309	1.55453	1.46021	1.47195	1.42869	1.47441
185.6	1.48856	1.41146	1.52274	1.55359	1.47041	1.47357	1.42863	1.47881
185.8	1.49176	1.41402	1.52697	1.55357	1.46965	1.47742	1.42921	1.48317
186	1.49144	1.41034	1.5288	1.56544	1.47283	1.47868	1.43603	1.47984
186.2	1.49472	1.41534	1.52786	1.56482	1.4802	1.4813	1.43805	1.48316
186.4	1.49754	1.41547	1.53217	1.56607	1.47614	1.48264	1.44141	1.48566
186.6	1.49772	1.42078	1.53715	1.56511	1.47429	1.48752	1.44062	1.49164
186.8	1.50151	1.42586	1.53799	1.56748	1.48371	1.48682	1.44585	1.48856
187	1.5059	1.42819	1.53868	1.57148	1.48436	1.49047	1.44048	1.49196
187.2	1.50633	1.43197	1.5389	1.56943	1.48779	1.49509	1.44781	1.49638
187.4	1.50604	1.42952	1.54335	1.57257	1.48716	1.49959	1.45164	1.49649
187.6	1.50882	1.43296	1.54348	1.57578	1.4953	1.49493	1.453	1.50042
187.8	1.51129	1.4308	1.54471	1.57753	1.49134	1.50209	1.44981	1.49795
188	1.51486	1.43806	1.55148	1.5807	1.50208	1.50142	1.45358	1.50634
188.2	1.51768	1.43772	1.55146	1.58129	1.49764	1.50348	1.45326	1.50612
188.4	1.52039	1.4406	1.55253	1.58395	1.49649	1.50898	1.46093	1.50863
188.6	1.52001	1.44381	1.55835	1.5902	1.50429	1.50713	1.46393	1.51172
188.8	1.52368	1.43851	1.56033	1.5919	1.50492	1.50965	1.46742	1.51768
189	1.5272	1.44703	1.5622	1.59336	1.50665	1.51623	1.4641	1.51139
189.2	1.52908	1.45286	1.56416	1.59602	1.5104	1.51375	1.46745	1.51573
189.4	1.53169	1.45155	1.56188	1.59697	1.51299	1.52009	1.47149	1.52026
189.6	1.53603	1.45265	1.5685	1.59905	1.51648	1.52023	1.4727	1.52415
189.8	1.53508	1.45681	1.56768	1.59993	1.51536	1.52756	1.47734	1.52547
190	1.53822	1.45975	1.57061	1.60298	1.51601	1.52764	1.47829	1.52126
190.2	1.54142	1.45945	1.57574	1.6058	1.52124	1.52468	1.48212	1.52402
190.4	1.53992	1.46193	1.57782	1.60558	1.52458	1.52746	1.48111	1.53354
190.6	1.54421	1.46779	1.58097	1.61022	1.52707	1.53023	1.48594	1.52962
190.8	1.54896	1.46623	1.58064	1.61451	1.52688	1.53496	1.48692	1.53473
191	1.54674	1.47358	1.58117	1.61628	1.52647	1.53279	1.48868	1.53204
191.2	1.55068	1.47434	1.58846	1.61684	1.53081	1.54036	1.49282	1.54104
191.4	1.55436	1.47391	1.58706	1.61448	1.53246	1.53906	1.49156	1.54546
191.6	1.5581	1.47595	1.58937	1.61769	1.5349	1.54104	1.49285	1.54507
191.8	1.56222	1.47985	1.59142	1.625	1.54062	1.54337	1.49502	1.5495
192	1.55883	1.48425	1.60027	1.62892	1.54426	1.54516	1.49764	1.54987
192.2	1.55876	1.48219	1.5926	1.63252	1.54383	1.54708	1.50274	1.55301
192.4	1.5629	1.48502	1.59806	1.63373	1.5419	1.55092	1.50658	1.54987
192.6	1.56843	1.48867	1.59955	1.6349	1.54604	1.54772	1.50411	1.55503
192.8	1.5693	1.48648	1.60303	1.63706	1.55115	1.55616	1.50878	1.55786
193	1.56918	1.48977	1.60128	1.63672	1.55364	1.55729	1.50873	1.56211
193.2	1.57361	1.49631	1.60959	1.63726	1.5527	1.56396	1.51493	1.56182
193.4	1.57187	1.49567	1.61355	1.64389	1.55779	1.56191	1.51622	1.56569
193.6	1.58302	1.49912	1.61083	1.64363	1.55789	1.56432	1.51902	1.56582
193.8	1.58605	1.50021	1.6163	1.6506	1.56236	1.56771	1.51906	1.56803
194	1.58031	1.50295	1.61525	1.64703	1.56784	1.56505	1.51899	1.57102
194.2	1.58776	1.50133	1.62258	1.64707	1.56541	1.56706	1.52565	1.57211
194.4	1.58598	1.50631	1.6216	1.65034	1.56743	1.57526	1.52341	1.57563
194.6	1.59139	1.50811	1.62304	1.65832	1.57306	1.57489	1.52628	1.5794
194.8	1.58906	1.51239	1.62992	1.65891	1.57362	1.57564	1.52995	1.581
195	1.59482	1.51562	1.63075	1.66151	1.57929	1.57773	1.5371	1.57973
195.2	1.59803	1.51391	1.62883	1.66275	1.57635	1.58183	1.53655	1.58413
195.4	1.5983	1.51324	1.63686	1.6661	1.57688	1.58347	1.53559	1.5874
195.6	1.60107	1.52076	1.63456	1.66392	1.57861	1.58426	1.53609	1.58837
195.8	1.60254	1.52203	1.63956	1.67763	1.58195	1.58624	1.53923	1.5928
196	1.60487	1.52415	1.64119	1.67067	1.58757	1.58834	1.54443	1.58987
196.2	1.60852	1.52172	1.64283	1.6723	1.58849	1.59197	1.54177	1.59398
196.4	1.61118	1.53049	1.64513	1.67738	1.58678	1.59204	1.54777	1.59616
196.6	1.60855	1.52979	1.64457	1.67825	1.59601	1.59448	1.5498	1.59902
196.8	1.61652	1.53118	1.64584	1.67695	1.59795	1.6022	1.55264	1.60298
197	1.61274	1.53368	1.64545	1.68111	1.59956	1.60651	1.5544	1.60415
197.2	1.61471	1.53654	1.65315	1.68136	1.60412	1.60516	1.55554	1.60425
197.4	1.61927	1.53662	1.65698	1.68537	1.60321	1.60501	1.55637	1.60754
197.6	1.61812	1.54037	1.65914	1.69006	1.60933	1.60653	1.56698	1.60997
197.8	1.62412	1.54378	1.65857	1.69057	1.60493	1.61023	1.56267	1.61214
198	1.62675	1.54358	1.66376	1.69431	1.60744	1.61247	1.56502	1.6169
198.2	1.63157	1.55175	1.66565	1.69947	1.61214	1.61524	1.5713	1.61861
198.4	1.63471	1.55094	1.66273	1.69682	1.61089	1.62123	1.56833	1.62118
198.6	1.6339	1.54913	1.67273	1.70118	1.61856	1.61735	1.56982	1.61951
198.8	1.63835	1.55159	1.67016	1.70039	1.61416	1.61882	1.57266	1.62233
199	1.63707	1.55768	1.67206	1.70425	1.61858	1.6216	1.57713	1.62923
199.2	1.64124	1.55975	1.6725	1.70359	1.61771	1.62618	1.57847	1.62859
199.4	1.64198	1.56405	1.68115	1.70372	1.62437	1.62411	1.5797	1.63359
199.6	1.64847	1.56347	1.67736	1.7105	1.62562	1.62998	1.58072	1.63226
199.8	1.64843	1.56629	1.68244	1.71407	1.62574	1.63432	1.58283	1.63129
200	1.64985	1.56939	1.68302	1.71805	1.63453	1.63184	1.58739	1.64005
200.2	1.65322	1.56483	1.69006	1.72129	1.63072	1.63556	1.58648	1.64375
200.4	1.65526	1.57037	1.69035	1.72174	1.63372	1.63897	1.58674	1.642
200.6	1.6567	1.576	1.68512	1.72223	1.63577	1.64134	1.58802	1.64762
200.8	1.6559	1.5743	1.69522	1.72863	1.64357	1.64592	1.59605	1.64869
201	1.65914	1.57824	1.69347	1.72757	1.64101	1.64125	1.59935	1.65048
201.2	1.66117	1.57782	1.69715	1.73186	1.6438	1.64835	1.5948	1.65139
201.4	1.66242	1.58234	1.69897	1.73258	1.64276	1.64892	1.6007	1.65213
201.6	1.66422	1.58524	1.70161	1.73205	1.6474	1.65192	1.601	1.65531
201.8	1.67057	1.58771	1.70688	1.734	1.65124	1.65058	1.60688	1.65541
202	1.67472	1.58724	1.70622	1.73491	1.64946	1.65357	1.6088	1.66215
202.2	1.67401	1.58924	1.71021	1.74053	1.65924	1.65786	1.60564	1.66355
202.4	1.67305	1.59315	1.71083	1.74491	1.65581	1.66036	1.60774	1.66381
202.6	1.67582	1.59657	1.71276	1.74549	1.65848	1.66402	1.61367	1.66871
202.8	1.67941	1.58892	1.71289	1.74839	1.66393	1.65995	1.61759	1.66374
203	1.68113	1.60105	1.71573	1.75124	1.66452	1.66719	1.61497	1.67307
203.2	1.6855	1.59959	1.72071	1.75034	1.66551	1.66777	1.61752	1.67079
203.4	1.68778	1.6006	1.72385	1.75149	1.66625	1.66857	1.62295	1.67485
203.6	1.69259	1.60543	1.72576	1.75368	1.6677	1.67391	1.62974	1.67836
203.8	1.69119	1.60365	1.72755	1.76073	1.67252	1.6802	1.62493	1.68196
204	1.69543	1.60511	1.72583	1.76326	1.67386	1.67479	1.62904	1.68343
204.2	1.69463	1.61539	1.73453	1.76121	1.67847	1.68093	1.63017	1.68281
204.4	1.70402	1.6159	1.73449	1.76471	1.67895	1.6805	1.63065	1.68818
204.6	1.70202	1.61681	1.73209	1.76832	1.68079	1.68469	1.63404	1.68686
204.8	1.70599	1.61548	1.73432	1.77234	1.68852	1.68511	1.63513	1.69198
205	1.7038	1.6184	1.74055	1.77062	1.68513	1.6894	1.63613	1.68827
205.2	1.70959	1.61953	1.74205	1.77001	1.68526	1.68957	1.6423	1.694
205.4	1.71546	1.62393	1.74048	1.77288	1.69266	1.69183	1.64314	1.6988
205.6	1.71608	1.62552	1.75042	1.77905	1.68971	1.69389	1.64709	1.69989
205.8	1.71631	1.62887	1.75297	1.77974	1.69543	1.69484	1.64568	1.70079
206	1.71674	1.63115	1.7483	1.78502	1.69937	1.69907	1.64772	1.70491
206.2	1.71767	1.63069	1.7541	1.78866	1.70142	1.70426	1.65122	1.70261
206.4	1.71914	1.63522	1.75562	1.78635	1.69684	1.69907	1.65317	1.70858
206.6	1.72436	1.63853	1.75719	1.79262	1.70168	1.70254	1.65436	1.70954
206.8	1.72374	1.63771	1.76146	1.7909	1.70526	1.70393	1.65692	1.71685
207	1.73225	1.64004	1.76296	1.78957	1.70878	1.70845	1.65753	1.71447
207.2	1.73041	1.64223	1.76453	1.79978	1.70854	1.71019	1.6606	1.72143
207.4	1.7317	1.64429	1.76649	1.79951	1.71316	1.71653	1.66149	1.71902
207.6	1.73218	1.64487	1.77042	1.80005	1.71166	1.71713	1.66716	1.72132
207.8	1.73639	1.64809	1.76842	1.80458	1.71416	1.71712	1.66679	1.72357
208	1.74206	1.65116	1.77118	1.80362	1.71355	1.71719	1.67135	1.72523
208.2	1.74356	1.65225	1.77342	1.8095	1.72242	1.71921	1.67469	1.73136
208.4	1.74613	1.65967	1.77811	1.80865	1.7231	1.7221	1.6793	1.73077
208.6	1.74724	1.65769	1.78091	1.8117	1.72502	1.72681	1.67649	1.73576
208.8	1.74653	1.66091	1.7842	1.81659	1.72729	1.72846	1.68116	1.73374
209	1.75195	1.66314	1.78129	1.81764	1.73138	1.73031	1.6812	1.73657
209.2	1.74998	1.66665	1.78894	1.82001	1.72957	1.73471	1.68565	1.73879
209.4	1.75486	1.66705	1.79061	1.81987	1.73718	1.73611	1.68145	1.743
209.6	1.75767	1.66686	1.78691	1.8195	1.73715	1.74056	1.69065	1.74241
209.8	1.76123	1.67174	1.79084	1.82641	1.73786	1.74135	1.6873	1.74074
210	1.76142	1.67645	1.79072	1.82459	1.74194	1.74207	1.68898	1.74591
210.2	1.76549	1.67502	1.79786	1.82769	1.73501	1.74616	1.696	1.74776
210.4	1.76494	1.67712	1.80222	1.83095	1.74523	1.74872	1.69593	1.7527
210.6	1.76983	1.67955	1.80058	1.83517	1.74605	1.75038	1.69614	1.75465
210.8	1.76884	1.68163	1.80411	1.83954	1.75432	1.75546	1.69725	1.75547
211	1.775	1.68103	1.80776	1.8392	1.74857	1.75377	1.70086	1.75509
211.2	1.77663	1.68422	1.8104	1.84067	1.7576	1.75437	1.70576	1.76253
211.4	1.77647	1.68665	1.80977	1.84337	1.76258	1.75997	1.70537	1.76197
211.6	1.77709	1.69175	1.81244	1.84415	1.75507	1.75901	1.71231	1.76834
211.8	1.77643	1.69149	1.81634	1.84622	1.76341	1.76081	1.71204	1.76827
212	1.78339	1.69745	1.8174	1.8489	1.76209	1.76437	1.7145	1.76839
212.2	1.7852	1.69732	1.82379	1.85907	1.76518	1.76731	1.7144	1.7704
212.4	1.78661	1.69352	1.82196	1.85501	1.76931	1.76802	1.71728	1.77937
212.6	1.78882	1.70225	1.82378	1.85677	1.76945	1.77422	1.72013	1.77633
212.8	1.78882	1.70322	1.82302	1.85998	1.77542	1.77233	1.72209	1.77789
213	1.79621	1.70535	1.82824	1.86362	1.77118	1.7785	1.72288	1.77779
213.2	1.79862	1.70694	1.82756	1.86241	1.77903	1.77318	1.72259	1.78371
213.4	1.80165	1.70421	1.83423	1.86766	1.77635	1.7817	1.72792	1.7821
213.6	1.79848	1.70675	1.83546	1.86603	1.78045	1.78287	1.73209	1.78448
213.8	1.80706	1.712	1.83987	1.86823	1.78282	1.78831	1.73518	1.78683
214	1.80909	1.71373	1.8391	1.87104	1.78359	1.78713	1.73146	1.78977
214.2	1.81031	1.71662	1.84111	1.88011	1.78666	1.7878	1.7381	1.79213
214.4	1.81422	1.7185	1.8424	1.87631	1.78784	1.79442	1.73685	1.7923
214.6	1.81231	1.71873	1.84659	1.88328	1.788	1.78802	1.74022	1.79809
214.8	1.81399	1.72698	1.85103	1.88398	1.79104	1.79189	1.73822	1.80051
215	1.81805	1.7285	1.8473	1.88662	1.79644	1.79775	1.74579	1.80242
215.2	1.82039	1.72492	1.85472	1.88269	1.797	1.79818	1.74658	1.80464
215.4	1.81857	1.73357	1.85613	1.88959	1.79928	1.79741	1.7442	1.8097
215.6	1.82629	1.73233	1.85415	1.88826	1.7993	1.79891	1.75253	1.80694
215.8	1.82523	1.72983	1.85622	1.89637	1.80445	1.80223	1.75085	1.8127
216	1.82909	1.7343	1.85784	1.8957	1.80251	1.81029	1.75513	1.81483
216.2	1.82883	1.73467	1.86391	1.89417	1.80588	1.80918	1.7553	1.81648
216.4	1.83133	1.73916	1.86095	1.8966	1.80941	1.81499	1.75675	1.81653
216.6	1.83478	1.74133	1.87077	1.9033	1.81088	1.81411	1.76192	1.82104
216.8	1.8335	1.74595	1.87391	1.90232	1.81273	1.81852	1.76423	1.81983
217	1.83998	1.74831	1.8772	1.90693	1.81974	1.82141	1.76424	1.82276
217.2	1.838	1.74797	1.87019	1.90415	1.82055	1.82293	1.76847	1.82708
217.4	1.84137	1.75161	1.8768	1.90957	1.82229	1.82201	1.77026	1.83046
217.6	1.84583	1.75238	1.88128	1.91064	1.82146	1.82218	1.77494	1.82727
217.8	1.84227	1.75737	1.87874	1.91751	1.82265	1.82582	1.77091	1.83245
218	1.84736	1.7557	1.88454	1.91319	1.82852	1.8299	1.77662	1.8353
218.2	1.85122	1.75908	1.87921	1.9175	1.82723	1.83316	1.77734	1.83524
218.4	1.8554	1.76408	1.8897	1.92279	1.83548	1.83186	1.77893	1.83951
218.6	1.85704	1.76228	1.89031	1.92483	1.83492	1.83614	1.78384	1.84269
218.8	1.85664	1.76749	1.89435	1.92905	1.83924	1.83699	1.78494	1.84202
219	1.86178	1.76867	1.89621	1.93081	1.84217	1.8382	1.78458	1.84617
219.2	1.86198	1.76659	1.89525	1.92947	1.83942	1.84109	1.78688	1.85077
219.4	1.86349	1.77331	1.89531	1.93555	1.84085	1.84499	1.79088	1.85204
219.6	1.86906	1.77262	1.89802	1.92869	1.84759	1.84524	1.79092	1.8509
219.8	1.8708	1.77188	1.90534	1.93425	1.84964	1.84734	1.7941	1.85391
220	1.87177	1.77489	1.90798	1.93599	1.84629	1.85114	1.79694	1.85744
220.2	1.87303	1.7792	1.90447	1.93901	1.8492	1.84936	1.80037	1.8559
220.4	1.87653	1.7823	1.91121	1.93997	1.85626	1.85189	1.80403	1.86333
220.6	1.88101	1.78272	1.91249	1.94635	1.85928	1.859	1.80183	1.86234
220.8	1.87693	1.78577	1.91334	1.94733	1.85804	1.86256	1.80729	1.86441
221	1.88184	1.78981	1.91847	1.94801	1.85945	1.86109	1.80628	1.86343
221.2	1.88288	1.78611	1.91837	1.9476	1.86312	1.86366	1.80969	1.87041
221.4	1.88369	1.794	1.91937	1.94938	1.86174	1.86568	1.80798	1.87292
221.6	1.89048	1.79191	1.92266	1.95341	1.8641	1.86821	1.81663	1.87155
221.8	1.89115	1.79791	1.92533	1.95944	1.86998	1.86565	1.81442	1.87343
222	1.89088	1.79967	1.92778	1.96101	1.87098	1.86891	1.81524	1.87289
222.2	1.89546	1.80363	1.92931	1.9622	1.87165	1.87255	1.82128	1.87861
222.4	1.90226	1.80569	1.93115	1.96619	1.87648	1.87091	1.82187	1.88116
222.6	1.89851	1.80585	1.93228	1.96963	1.8776	1.87824	1.82498	1.88377
222.8	1.90312	1.8066	1.93705	1.96381	1.88074	1.88267	1.83046	1.88791
223	1.90346	1.80856	1.93723	1.96987	1.88252	1.88495	1.83062	1.89036
223.2	1.90423	1.81073	1.942	1.97611	1.88013	1.88707	1.83221	1.89122
223.4	1.90681	1.81235	1.93944	1.9732	1.88698	1.88649	1.83106	1.89696
223.6	1.91144	1.81407	1.94091	1.97955	1.88978	1.88899	1.83527	1.8957
223.8	1.91502	1.81395	1.95083	1.98403	1.89242	1.89233	1.84091	1.89261
224	1.91475	1.81982	1.94885	1.98612	1.89188	1.89399	1.8382	1.89831
224.2	1.91588	1.8218	1.94959	1.98366	1.89206	1.89283	1.84126	1.90235
224.4	1.9199	1.82255	1.9511	1.9869	1.8998	1.89761	1.84187	1.90153
224.6	1.92073	1.82456	1.95654	1.98812	1.89691	1.89875	1.84253	1.9068
224.8	1.92406	1.8272	1.95767	1.99209	1.90082	1.90077	1.84888	1.9057
225	1.92362	1.8316	1.95852	1.99057	1.90508	1.9047	1.84928	1.90872
225.2	1.92986	1.83099	1.95999	1.99715	1.90811	1.90542	1.85203	1.91206
225.4	1.93307	1.83181	1.96448	1.99566	1.9067	1.90397	1.85274	1.91377
225.6	1.93337	1.83307	1.96579	2.0011	1.90563	1.90841	1.85695	1.91846
225.8	1.93228	1.83675	1.96588	2.00346	1.90862	1.91493	1.85458	1.91598
226	1.93731	1.83977	1.96574	2.00826	1.91371	1.91624	1.85837	1.92007
226.2	1.9378	1.83809	1.97325	2.00433	1.91485	1.91554	1.85882	1.92149
226.4	1.94259	1.84039	1.9736	2.00969	1.91738	1.91215	1.86401	1.92295
226.6	1.9437	1.84613	1.97606	2.01501	1.91915	1.91946	1.86372	1.92905
226.8	1.94805	1.84887	1.98211	2.01139	1.92311	1.92084	1.87225	1.92684
227	1.94897	1.84938	1.9795	2.01391	1.92501	1.92489	1.86637	1.93047
227.2	1.95198	1.85545	1.9906	2.01506	1.92736	1.9245	1.87142	1.93602
227.4	1.95074	1.85648	1.98292	2.01867	1.92866	1.92695	1.87401	1.93617
227.6	1.95383	1.85844	1.98942	2.02681	1.93156	1.93693	1.87057	1.93403
227.8	1.95814	1.85846	1.99001	2.02041	1.93526	1.93151	1.8767	1.93819
228	1.95838	1.86089	1.98914	2.025	1.93337	1.9373	1.88117	1.93877
228.2	1.96116	1.8649	1.99139	2.02441	1.93545	1.93933	1.88274	1.94165
228.4	1.96325	1.86658	1.993	2.03064	1.93841	1.93711	1.87995	1.94397
228.6	1.96447	1.86752	2.00146	2.03232	1.9444	1.94389	1.88477	1.9508
228.8	1.97083	1.86785	2.002	2.03402	1.94479	1.94331	1.89065	1.95165
229	1.9685	1.87043	1.99915	2.03702	1.95024	1.94483	1.88536	1.95222
229.2	1.97378	1.87156	2.00268	2.03677	1.94973	1.95011	1.88993	1.95349
229.4	1.97217	1.87107	2.00831	2.04267	1.95119	1.95163	1.89523	1.95529
229.6	1.97449	1.87834	2.01079	2.04311	1.95443	1.94927	1.89281	1.95772
229.8	1.97921	1.88117	2.01148	2.04365	1.95532	1.9589	1.89689	1.96239
230	1.98018	1.87853	2.01281	2.04776	1.95555	1.95745	1.90255	1.96629
230.2	1.97953	1.88447	2.01905	2.04975	1.95898	1.95815	1.90236	1.96839
230.4	1.98656	1.88644	2.01868	2.05481	1.96307	1.95883	1.90568	1.96423
230.6	1.98712	1.88515	2.01868	2.04985	1.96554	1.96162	1.90809	1.96743
230.8	1.98942	1.88971	2.02394	2.05411	1.96635	1.96523	1.91075	1.97182
231	1.98976	1.89088	2.02198	2.06049	1.96703	1.96484	1.90774	1.9744
231.2	1.9949	1.89135	2.02916	2.05881	1.96892	1.97312	1.91464	1.98129
231.4	1.9973	1.8971	2.02903	2.06065	1.97172	1.97659	1.91466	1.976
231.6	1.99886	1.8981	2.03175	2.06559	1.97799	1.9721	1.91627	1.98046
231.8	1.99858	1.89846	2.03545	2.06352	1.9769	1.9696	1.91555	1.98199
232	2.00516	1.90458	2.03638	2.07329	1.97939	1.97969	1.92419	1.98765
232.2	2.00452	1.90444	2.03362	2.0654	1.98188	1.97662	1.92249	1.98635
232.4	2.00915	1.9065	2.03829	2.07466	1.98361	1.9837	1.92253	1.98924
232.6	2.00835	1.91092	2.04055	2.07659	1.98477	1.98221	1.92623	1.99001
232.8	2.01	1.91023	2.04523	2.07782	1.99004	1.98301	1.92689	1.99056
233	2.00894	1.90787	2.04505	2.07785	1.98979	1.99418	1.9303	1.99681
233.2	2.01636	1.91547	2.04604	2.07942	1.99231	1.98449	1.93349	1.99824
233.4	2.0176	1.91922	2.05139	2.08594	1.99561	1.99051	1.93964	2.00055
233.6	2.02076	1.91562	2.0518	2.08683	1.99396	1.99461	1.93802	1.9992
233.8	2.01727	1.92283	2.05296	2.08869	2.00466	1.99434	1.94122	2.00272
234	2.02126	1.92295	2.05677	2.09095	2.00418	1.99943	1.93839	2.00735
234.2	2.02399	1.92452	2.05989	2.08937	2.00294	2.0042	1.94232	2.00811
234.4	2.02306	1.92549	2.06286	2.09377	1.9996	1.99831	1.94687	2.00819
234.6	2.02906	1.92655	2.05819	2.09088	2.01078	2.00574	1.9462	2.01189
234.8	2.02989	1.9289	2.06022	2.10337	2.00905	2.00378	1.94809	2.01668
235	2.03342	1.93432	2.06895	2.10263	2.01176	2.00355	1.94954	2.01745
235.2	2.03667	1.93531	2.06745	2.10132	2.01299	2.01232	1.95276	2.02204
235.4	2.03948	1.93418	2.07238	2.10522	2.01405	2.00936	1.95775	2.02043
235.6	2.04263	1.94302	2.07289	2.10901	2.02087	2.01829	1.95677	2.02669
235.8	2.04465	1.94095	2.07336	2.11259	2.01724	2.01409	1.95813	2.02427
236	2.04752	1.94106	2.08098	2.11436	2.01936	2.01623	1.96299	2.02391
236.2	2.04821	1.94374	2.07964	2.11333	2.02187	2.02152	1.96495	2.02742
236.4	2.04841	1.94815	2.08449	2.1189	2.02638	2.02246	1.96232	2.03372
236.6	2.04767	1.95211	2.07953	2.11702	2.02612	2.0232	1.96797	2.03401
236.8	2.05024	1.95474	2.08604	2.1249	2.02415	2.02663	1.97258	2.03516
237	2.05679	1.955	2.08794	2.12201	2.03207	2.02949	1.97415	2.03738
237.2	2.05622	1.95521	2.09096	2.1229	2.03269	2.03014	1.9744	2.04154
237.4	2.05644	1.9533	2.09108	2.12467	2.04031	2.03193	1.9766	2.04418
237.6	2.0664	1.95671	2.0946	2.12651	2.03951	2.03802	1.97955	2.04483
237.8	2.06827	1.95822	2.09586	2.13447	2.04107	2.03803	1.97964	2.0458
238	2.06246	1.9599	2.09962	2.13422	2.04201	2.0403	1.98114	2.04861
238.2	2.0709	1.96247	2.10646	2.14012	2.04159	2.03921	1.9856	2.05165
238.4	2.072	1.96565	2.10245	2.13558	2.04241	2.04085	1.98396	2.05245
238.6	2.0736	1.97019	2.10622	2.1391	2.0499	2.04983	1.98659	2.05105
238.8	2.07747	1.97212	2.10659	2.14155	2.04966	2.04676	1.98713	2.05531
239	2.07809	1.97563	2.11008	2.14312	2.05474	2.04912	1.99434	2.05978
239.2	2.07862	1.97339	2.11149	2.14895	2.05319	2.0535	1.9934	2.06131
239.4	2.08253	1.97582	2.11019	2.14577	2.05839	2.05364	1.99866	2.06325
239.6	2.08379	1.97524	2.11802	2.15152	2.05816	2.05582	1.9993	2.06611
239.8	2.08801	1.97714	2.11532	2.15113	2.06053	2.05722	2.00003	2.06724
240	2.11037	2.00916	2.14631	2.17988	2.0877	2.08405	2.02952	2.08918
240.2	2.11038	2.00767	2.14694	2.1838	2.08077	2.08969	2.02476	2.0927
240.4	2.11161	2.00884	2.14506	2.1851	2.08721	2.0904	2.02717	2.08865
240.6	2.11445	2.00612	2.14717	2.18531	2.08867	2.08868	2.0238	2.09121
240.8	2.11768	2.01149	2.14858	2.18695	2.08811	2.086	2.02844	2.09037
241	2.1125	2.01195	2.14877	2.19049	2.09019	2.08599	2.02715	2.09105
241.2	2.11091	2.01051	2.14845	2.18955	2.08973	2.08572	2.02269	2.0903
241.4	2.11553	2.01108	2.14843	2.1851	2.08918	2.08738	2.02334	2.09266
241.6	2.11508	2.01212	2.15285	2.18949	2.08916	2.08842	2.02404	2.08985
241.8	2.11141	2.01107	2.14599	2.18671	2.08936	2.08942	2.027	2.09065
242	2.11006	2.00763	2.15049	2.19136	2.08523	2.08438	2.02671	2.09128
242.2	2.11641	2.00853	2.15252	2.18973	2.08998	2.08839	2.02729	2.09533
242.4	2.11489	2.01248	2.15155	2.18396	2.09569	2.08773	2.02907	2.09461
242.6	2.11652	2.0111	2.15165	2.1871	2.08709	2.08873	2.02059	2.09482
242.8	2.11468	2.01308	2.14912	2.18468	2.08805	2.09391	2.03266	2.09272
243	2.1142	2.0062	2.14435	2.18774	2.08953	2.09233	2.02654	2.08962
243.2	2.11421	2.01156	2.15162	2.1843	2.08831	2.08331	2.02425	2.09197
243.4	2.11578	2.00962	2.14999	2.18345	2.08618	2.08752	2.02845	2.08797
243.6	2.11294	2.01092	2.15437	2.18789	2.0879	2.08517	2.02205	2.09012
243.8	2.11653	2.00665	2.1477	2.1932	2.08977	2.08576	2.02521	2.08853
244	2.11477	2.01141	2.15319	2.18754	2.09245	2.0886	2.02307	2.09402
244.2	2.11648	2.01151	2.14259	2.18933	2.08438	2.08527	2.02734	2.09177
244.4	2.11698	2.0083	2.14705	2.18882	2.09003	2.0885	2.02588	2.09264
244.6	2.11793	2.01508	2.14823	2.18474	2.08813	2.08574	2.02847	2.09006
244.8	2.11228	2.00898	2.14909	2.1946	2.09024	2.08439	2.02682	2.08753
245	2.11378	2.0087	2.1496	2.18806	2.08862	2.08502	2.02925	2.08847
245.2	2.11476	2.00959	2.14686	2.18791	2.08715	2.09145	2.02457	2.09363
245.4	2.11775	2.01092	2.14885	2.18788	2.08988	2.0837	2.02528	2.08966
245.6	2.11225	2.01086	2.15041	2.18495	2.0896	2.08922	2.02543	2.09051
245.8	2.1153	2.01045	2.14868	2.18155	2.08913	2.08625	2.02574	2.0934
246	2.11618	2.00947	2.15022	2.18657	2.09	2.08728	2.02536	2.09194
246.2	2.11697	2.00994	2.14406	2.18694	2.08672	2.08543	2.02478	2.09267
246.4	2.11151	2.01094	2.14612	2.18353	2.08812	2.08503	2.02456	2.09028
246.6	2.11088	2.01142	2.14579	2.18826	2.09072	2.08611	2.02608	2.09169
246.8	2.11104	2.00918	2.15059	2.18358	2.08875	2.08411	2.02727	2.09034
247	2.11544	2.01145	2.14684	2.18685	2.08897	2.08813	2.02207	2.09319
247.2	2.11537	2.01273	2.14772	2.18491	2.08914	2.08674	2.02547	2.09179
247.4	2.11625	2.00991	2.14288	2.1865	2.09023	2.0821	2.02796	2.09127
247.6	2.10961	2.01061	2.14902	2.18126	2.08581	2.08813	2.02873	2.08808
247.8	2.11341	2.00721	2.14709	2.18489	2.09046	2.08696	2.02614	2.09163
248	2.11017	2.00644	2.14959	2.18393	2.08752	2.08752	2.03009	2.09033
248.2	2.11371	2.00942	2.14662	2.18379	2.08815	2.08609	2.02374	2.09236
248.4	2.11119	2.01039	2.14819	2.18523	2.08458	2.0876	2.02629	2.08704
248.6	2.11283	2.01051	2.14269	2.18332	2.09221	2.09198	2.02709	2.08862
248.8	2.11395	2.00903	2.14655	2.18606	2.08503	2.08922	2.02542	2.09012
249	2.11336	2.00733	2.14505	2.18521	2.08688	2.08697	2.02637	2.08918
249.2	2.11276	2.01214	2.15437	2.18448	2.08261	2.08661	2.02377	2.08997
249.4	2.11167	2.00682	2.14777	2.18076	2.08846	2.08265	2.02415	2.08831
249.6	2.11035	2.00874	2.14643	2.18352	2.08878	2.08605	2.02709	2.08748
249.8	2.11589	2.01038	2.15016	2.18334	2.08945	2.08621	2.02603	2.08856
250	2.11559	2.00438	2.14619	2.18523	2.08504	2.08994	2.02693	2.09167
250.2	2.11386	2.00546	2.14426	2.18318	2.08779	2.08903	2.02696	2.09344
250.4	2.11257	2.00755	2.14623	2.18854	2.09227	2.0841	2.0252	2.09046
250.6	2.11253	2.00539	2.14904	2.18554	2.08872	2.09073	2.027	2.08987
250.8	2.11127	2.01069	2.15	2.18671	2.08461	2.0869	2.02234	2.08678
251	2.11248	2.00665	2.14653	2.18599	2.09018	2.08535	2.02641	2.09164
251.2	2.11097	2.0104	2.14928	2.18541	2.0888	2.08434	2.02463	2.08663
251.4	2.11264	2.00487	2.1495	2.18299	2.09008	2.0832	2.02337	2.09464
251.6	2.10871	2.01096	2.14742	2.1815	2.08796	2.08598	2.02796	2.08899
251.8	2.11142	2.007	2.14437	2.1821	2.08838	2.08767	2.02504	2.08906
252	2.11285	2.00713	2.1437	2.18556	2.08737	2.08831	2.02225	2.08923
252.2	2.11335	2.01372	2.14273	2.18226	2.08137	2.08118	2.02689	2.09168
252.4	2.11227	2.00395	2.1462	2.18389	2.08512	2.08611	2.02117	2.09295
252.6	2.10967	2.00822	2.14916	2.17948	2.08761	2.08646	2.02472	2.08899
252.8	2.1145	2.00882	2.14444	2.18584	2.08757	2.08535	2.02162	2.0911
253	2.11371	2.00958	2.1505	2.18041	2.08973	2.08023	2.02446	2.09059
253.2	2.11273	2.01206	2.14693	2.18555	2.08837	2.0865	2.02435	2.09043
253.4	2.1105	2.00603	2.14637	2.18473	2.0857	2.08191	2.01986	2.08924
253.6	2.11006	2.0096	2.1466	2.18894	2.08858	2.08399	2.0263	2.08945
253.8	2.11586	2.00858	2.14778	2.18087	2.08687	2.08556	2.02507	2.08889
254	2.11374	2.0079	2.14801	2.18376	2.09064	2.0837	2.0244	2.09378
254.2	2.11228	2.00904	2.14384	2.18394	2.08646	2.08375	2.02263	2.09346
254.4	2.10997	2.00481	2.14682	2.1812	2.08668	2.08436	2.02193	2.08836
254.6	2.11305	2.01031	2.14701	2.18009	2.08996	2.08608	2.02053	2.09036
254.8	2.11257	2.0079	2.14603	2.18818	2.08909	2.0814	2.02698	2.09277
255	2.11057	2.00735	2.1472	2.18191	2.08725	2.08066	2.02343	2.09006
255.2	2.11279	2.01042	2.14512	2.18422	2.08966	2.08518	2.03005	2.08675
255.4	2.11347	2.00917	2.14596	2.18697	2.08883	2.0854	2.02556	2.08875
255.6	2.11317	2.0088	2.14767	2.18524	2.0919	2.08875	2.02555	2.08919
255.8	2.10969	2.00798	2.14339	2.18263	2.08747	2.08843	2.02235	2.08854
256	2.11429	2.00867	2.14406	2.1845	2.08666	2.08496	2.02286	2.08988
256.2	2.10798	2.00719	2.14367	2.18195	2.0853	2.08367	2.02235	2.09219
256.4	2.11351	2.00721	2.14547	2.17927	2.08731	2.0838	2.02003	2.09126
256.6	2.11081	2.00994	2.14444	2.18259	2.08445	2.08483	2.02455	2.08839
256.8	2.10986	2.00643	2.14648	2.18182	2.09123	2.08114	2.02287	2.0929
257	2.11158	2.00228	2.14248	2.1777	2.0889	2.08076	2.02015	2.08779
257.2	2.11276	2.00461	2.14558	2.18388	2.08591	2.07835	2.0247	2.09323
257.4	2.1077	2.00981	2.14587	2.18069	2.08912	2.08217	2.02103	2.09038
257.6	2.11496	2.00808	2.14482	2.18343	2.08508	2.0845	2.02077	2.08846
257.8	2.11104	2.00873	2.1472	2.18819	2.08209	2.08533	2.02271	2.08976
258	2.11021	2.0069	2.14612	2.18077	2.08894	2.08336	2.0234	2.08893
258.2	2.10671	2.00574	2.13996	2.18291	2.08549	2.08402	2.02457	2.09264
258.4	2.11154	2.00343	2.14477	2.18356	2.08598	2.08437	2.02541	2.08851
258.6	2.1106	2.00864	2.14324	2.18351	2.08549	2.08549	2.02087	2.08844
258.8	2.11187	2.0049	2.14429	2.18072	2.08294	2.08603	2.02361	2.09259
259	2.10998	2.00628	2.14858	2.17694	2.08642	2.08677	2.02369	2.09091
259.2	2.10989	2.00603	2.1468	2.18134	2.08693	2.08455	2.01999	2.08426
259.4	2.11133	2.00481	2.14826	2.18172	2.08142	2.08519	2.02355	2.08963
259.6	2.10829	2.00415	2.14443	2.18093	2.08563	2.0846	2.0256	2.08554
259.8	2.10988	2.0073	2.1413	2.18204	2.08578	2.08398	2.0235	2.08881
260	2.11117	2.00572	2.14097	2.18158	2.08403	2.08027	2.02131	2.08994
260.2	2.10672	2.00231	2.13845	2.17752	2.08747	2.08582	2.02774	2.08752
260.4	2.10628	2.00388	2.14568	2.17737	2.08412	2.08161	2.02343	2.08878
260.6	2.10892	2.00656	2.14552	2.17973	2.08361	2.08389	2.01964	2.09055
260.8	2.10785	2.00622	2.14588	2.18762	2.08638	2.0854	2.02207	2.09014
261	2.10746	2.0081	2.14687	2.17817	2.0891	2.08201	2.02263	2.08973
261.2	2.10806	2.00311	2.14194	2.18344	2.09113	2.08475	2.02235	2.09179
261.4	2.11114	2.00447	2.14457	2.18127	2.087	2.08571	2.01653	2.09084
261.6	2.11243	2.00387	2.14437	2.18285	2.08874	2.08331	2.02545	2.08708
261.8	2.11129	2.00401	2.14362	2.17604	2.08755	2.08357	2.0222	2.08917
262	2.10961	2.00608	2.14524	2.18231	2.08962	2.0876	2.02562	2.08741
262.2	2.10688	2.00776	2.14356	2.18388	2.08629	2.08202	2.02512	2.09051
262.4	2.11125	2.00483	2.14902	2.17923	2.08323	2.08516	2.02255	2.08597
262.6	2.10726	2.00198	2.14286	2.18064	2.08372	2.08489	2.02175	2.08742
262.8	2.10323	2.00614	2.14609	2.18246	2.08398	2.08284	2.02725	2.08954
263	2.11003	2.00576	2.14313	2.17839	2.08829	2.08576	2.02217	2.08829
263.2	2.11228	2.00288	2.14357	2.17907	2.08188	2.08502	2.02011	2.0856
263.4	2.11072	2.00638	2.14491	2.17799	2.08743	2.08297	2.02198	2.08538
263.6	2.11049	2.00387	2.14794	2.18361	2.08941	2.07976	2.02495	2.08832
263.8	2.1073	2.008	2.14551	2.18219	2.08402	2.08356	2.01953	2.08979
264	2.11083	2.00541	2.14239	2.1785	2.08506	2.0832	2.01949	2.08722
264.2	2.10808	1.9996	2.14672	2.18442	2.08452	2.08556	2.02023	2.08755
264.4	2.10901	2.0014	2.145	2.1834	2.08395	2.08498	2.02519	2.08996
264.6	2.10632	2.00341	2.14011	2.18202	2.0838	2.08394	2.02404	2.09116
264.8	2.10561	2.00282	2.14666	2.17853	2.08581	2.08101	2.02569	2.08966
265	2.10708	2.00219	2.14125	2.18094	2.08585	2.08344	2.02405	2.08803
265.2	2.10887	2.00374	2.1469	2.18011	2.08319	2.08653	2.02222	2.08937
265.4	2.10423	2.00393	2.13873	2.17484	2.08528	2.08403	2.02306	2.08869
265.6	2.11153	2.00709	2.14704	2.17801	2.08676	2.08002	2.02101	2.08668
265.8	2.10636	2.00638	2.14269	2.18657	2.0884	2.07841	2.01954	2.08863
266	2.1123	2.00295	2.14139	2.18114	2.08655	2.07948	2.02282	2.08969
266.2	2.11037	2.00259	2.14156	2.17847	2.08729	2.08218	2.02185	2.09004
266.4	2.10725	2.00532	2.14769	2.18212	2.08467	2.08215	2.02159	2.08806
266.6	2.10704	2.00497	2.14065	2.18053	2.08873	2.08315	2.02317	2.09095
266.8	2.1046	2.00478	2.14813	2.18348	2.0837	2.08073	2.01912	2.08617
267	2.10483	2.00676	2.1445	2.18271	2.08643	2.08244	2.01921	2.0884
267.2	2.10939	2.00262	2.14554	2.17473	2.08684	2.08053	2.01848	2.08723
267.4	2.10928	2.00239	2.14378	2.18011	2.08654	2.081	2.02186	2.08569
267.6	2.10945	2.00038	2.14144	2.18421	2.08301	2.08011	2.01997	2.09058
267.8	2.11172	2.00251	2.14249	2.1771	2.08585	2.0853	2.02193	2.08789
268	2.11113	2.00624	2.14511	2.18112	2.08577	2.08569	2.01976	2.08754
268.2	2.10923	2.00375	2.14279	2.18279	2.08685	2.08102	2.02054	2.08933
268.4	2.11042	2.00406	2.13916	2.18114	2.08298	2.07559	2.02082	2.08608
268.6	2.10988	2.00208	2.13844	2.17893	2.08588	2.08432	2.02241	2.09089
268.8	2.10811	2.00458	2.13825	2.17946	2.08464	2.08426	2.01894	2.09003
269	2.10663	2.00574	2.14492	2.17724	2.08433	2.08294	2.01667	2.0863
269.2	2.10806	2.00565	2.14112	2.17578	2.08901	2.0799	2.022	2.0902
269.4	2.10228	2.00424	2.14287	2.18225	2.08407	2.08277	2.02032	2.08569
269.6	2.107	2.00344	2.13747	2.18002	2.08663	2.08083	2.02478	2.0864
269.8	2.11051	1.99708	2.14185	2.17923	2.08595	2.08463	2.02263	2.09034
270	2.10984	2.00582	2.14464	2.18027	2.08474	2.07913	2.02279	2.08735
270.2	2.10391	2.00374	2.14229	2.17733	2.08652	2.0786	2.01832	2.09041
270.4	2.10686	2.00497	2.14007	2.17598	2.08465	2.08104	2.02115	2.08855
270.6	2.10712	2.00207	2.14204	2.17647	2.08189	2.08042	2.02025	2.08693
270.8	2.10948	2.00261	2.1393	2.18193	2.08184	2.08256	2.01632	2.08508
271	2.10292	2.00683	2.14131	2.17907	2.08566	2.08272	2.02109	2.0886
271.2	2.10691	2.0054	2.14332	2.17672	2.08638	2.08749	2.01909	2.08691
271.4	2.1066	2.00679	2.1425	2.18284	2.08765	2.08186	2.0203	2.08876
271.6	2.10967	2.00277	2.13972	2.17802	2.0877	2.07915	2.01977	2.09108
271.8	2.10941	2.00427	2.14312	2.17942	2.08733	2.08032	2.02074	2.09057
272	2.10974	2.00239	2.1482	2.18002	2.08149	2.08145	2.01728	2.08676
272.2	2.10259	2.0037	2.14422	2.18074	2.08393	2.08177	2.01908	2.08511
272.4	2.10446	2.00107	2.14301	2.17332	2.08465	2.08444	2.01727	2.09004
272.6	2.10784	2.00354	2.14069	2.17968	2.08572	2.0811	2.01865	2.08502
272.8	2.10601	2.00496	2.14251	2.17945	2.08234	2.08364	2.01681	2.09062
273	2.10725	2.00488	2.13954	2.17559	2.0832	2.0817	2.01978	2.08766
273.2	2.10765	2.00305	2.14016	2.17952	2.08223	2.08277	2.02004	2.08923
273.4	2.10809	1.9973	2.14134	2.17784	2.08311	2.07998	2.01806	2.08537
273.6	2.1056	2.00483	2.14449	2.17529	2.08509	2.08077	2.01776	2.0904
273.8	2.10845	2.00017	2.14438	2.17933	2.0849	2.08064	2.0149	2.08823
274	2.10778	2.00064	2.14239	2.17865	2.08251	2.0805	2.0186	2.08616
274.2	2.10366	2.00224	2.13784	2.17636	2.08345	2.08243	2.01784	2.08323
274.4	2.10083	2.00027	2.14272	2.18125	2.08386	2.08017	2.0187	2.08564
274.6	2.10026	2.00156	2.14586	2.18247	2.08217	2.08076	2.02059	2.08785
274.8	2.10781	2.0023	2.14085	2.17916	2.08491	2.07907	2.01866	2.08911
275	2.10868	2.0075	2.1353	2.17982	2.08433	2.08116	2.02339	2.08865
275.2	2.10612	1.99998	2.14176	2.17697	2.08623	2.07993	2.01882	2.08312
275.4	2.10223	2.00464	2.13763	2.17672	2.08252	2.07581	2.01806	2.08484
275.6	2.10873	2.00321	2.13744	2.17748	2.08368	2.08505	2.01491	2.08492
275.8	2.10554	2.00038	2.13862	2.17635	2.08367	2.07913	2.01987	2.08765
276	2.10566	2.00364	2.13424	2.17753	2.08254	2.07932	2.01943	2.08902
276.2	2.10788	1.99914	2.14324	2.18109	2.08274	2.08169	2.01814	2.08837
276.4	2.10688	1.99966	2.14315	2.17618	2.08452	2.08096	2.0226	2.08443
276.6	2.10692	2.00526	2.14027	2.17467	2.08324	2.07913	2.01854	2.08668
276.8	2.10658	2.00647	2.14071	2.18316	2.0828	2.08189	2.0199	2.0833
277	2.1082	2.00056	2.13909	2.18028	2.0853	2.07971	2.02099	2.08929
277.2	2.10511	2.00367	2.13866	2.17822	2.08389	2.08108	2.01815	2.08724
277.4	2.10871	1.9995	2.13913	2.17564	2.0808	2.07896	2.01769	2.08511
277.6	2.10691	2.00111	2.13676	2.17413	2.08317	2.08231	2.01745	2.08757
277.8	2.10802	1.99821	2.1396	2.17821	2.08244	2.0773	2.01836	2.08436
278	2.1087	2.00764	2.13944	2.17795	2.08235	2.07954	2.016	2.08978
278.2	2.10232	1.99846	2.14345	2.17627	2.08667	2.07914	2.0175	2.08833
278.4	2.09845	2.00196	2.13739	2.18169	2.07893	2.07799	2.02022	2.08466
278.6	2.10859	2.00291	2.14166	2.18016	2.0812	2.07567	2.01684	2.08683
278.8	2.106	1.99809	2.14031	2.18026	2.08316	2.07963	2.01555	2.0875
279	2.10558	2.00252	2.14084	2.17541	2.08631	2.07967	2.01701	2.08326
279.2	2.10615	2.00036	2.14202	2.17785	2.08268	2.07679	2.02045	2.0835
279.4	2.10772	1.9978	2.13682	2.17893	2.08174	2.08399	2.02101	2.08598
279.6	2.10687	2.00244	2.1404	2.17507	2.08349	2.08058	2.01768	2.08608
279.8	2.10269	2.00405	2.14033	2.17521	2.08253	2.07995	2.01644	2.08379
280	2.10655	2.00133	2.13742	2.17647	2.08277	2.08223	2.01751	2.08176
280.2	2.10566	2.00049	2.13802	2.17425	2.08383	2.07959	2.01971	2.08681
280.4	2.10507	2.0029	2.14332	2.1773	2.0834	2.08091	2.0173	2.08535
280.6	2.10378	1.99771	2.13476	2.17475	2.082	2.07839	2.01869	2.0886
280.8	2.10309	1.99861	2.14143	2.17849	2.08213	2.07736	2.01768	2.08537
281	2.10329	2.00106	2.14067	2.17119	2.08215	2.08347	2.01703	2.08699
281.2	2.10465	1.99717	2.14015	2.17402	2.08228	2.07864	2.01757	2.08822
281.4	2.10483	2.00049	2.13925	2.17546	2.08143	2.08023	2.018	2.08544
281.6	2.10418	1.99883	2.14046	2.17908	2.08332	2.07807	2.01822	2.08322
281.8	2.10679	1.99681	2.14383	2.17846	2.08558	2.08064	2.02299	2.0841
282	2.10424	1.99799	2.1373	2.17656	2.07887	2.08133	2.01537	2.08321
282.2	2.10448	1.99851	2.13768	2.17716	2.08062	2.08054	2.01685	2.08621
282.4	2.10384	1.99938	2.13851	2.18016	2.08453	2.0804	2.01847	2.09012
282.6	2.10393	1.99869	2.14379	2.17823	2.07737	2.08366	2.01908	2.08576
282.8	2.1046	1.99738	2.13973	2.1765	2.08472	2.08003	2.01853	2.08621
283	2.10131	1.99518	2.13992	2.17867	2.07739	2.08323	2.0196	2.08816
283.2	2.1021	1.99642	2.13811	2.17643	2.08261	2.08145	2.01828	2.08528
283.4	2.10316	2.00005	2.13578	2.17577	2.08552	2.08156	2.0156	2.08468
283.6	2.10506	1.99969	2.14398	2.1758	2.08132	2.08189	2.0166	2.08685
283.8	2.10364	2.00269	2.13887	2.17768	2.08071	2.07866	2.01467	2.08708
284	2.10352	1.9979	2.14049	2.17677	2.08191	2.07852	2.01317	2.08298
284.2	2.10336	2.00081	2.14304	2.17582	2.08254	2.078	2.01368	2.08722
284.4	2.1044	1.99659	2.14044	2.17803	2.08118	2.07982	2.01383	2.0876
284.6	2.10716	1.99913	2.14049	2.16943	2.0841	2.08204	2.01579	2.08618
284.8	2.10318	1.99797	2.13873	2.17349	2.08291	2.07554	2.01373	2.08119
285	2.11084	1.99348	2.14028	2.1722	2.07774	2.08024	2.0148	2.08732
285.2	2.10191	2.00219	2.14052	2.1789	2.08281	2.08086	2.01721	2.08434
285.4	2.10398	2	2.13923	2.17447	2.0821	2.07696	2.01646	2.08656
285.6	2.09857	2.00048	2.13735	2.17484	2.08069	2.07387	2.01873	2.08419
285.8	2.10717	1.99891	2.13892	2.17588	2.08208	2.07578	2.01803	2.08547
286	2.1013	1.99734	2.14339	2.1756	2.08566	2.07709	2.01654	2.08167
286.2	2.10361	2.00054	2.13239	2.17634	2.07923	2.07927	2.01526	2.08425
286.4	2.10525	2.0015	2.14183	2.1778	2.08524	2.08349	2.01593	2.08561
286.6	2.10515	1.99697	2.13639	2.17095	2.07949	2.07715	2.0164	2.08519
286.8	2.09946	2.00101	2.13749	2.17431	2.0826	2.07586	2.01668	2.08394
287	2.10171	1.99791	2.13711	2.17319	2.08609	2.08081	2.01778	2.08505
287.2	2.09959	2.00037	2.13824	2.17649	2.08126	2.07789	2.01678	2.08207
287.4	2.10208	1.99586	2.13796	2.17353	2.08131	2.07932	2.0176	2.0843
287.6	2.10531	1.99552	2.14402	2.17315	2.0813	2.0762	2.01347	2.08507
287.8	2.10342	2.00107	2.13801	2.17764	2.07649	2.07532	2.01728	2.08776
288	2.1048	1.99951	2.13572	2.17256	2.08156	2.079	2.01654	2.08366
288.2	2.10395	1.99885	2.1371	2.17337	2.08023	2.08238	2.01581	2.0879
288.4	2.10499	1.99867	2.13614	2.17622	2.08084	2.07681	2.01685	2.08214
288.6	2.1027	1.99666	2.14051	2.16927	2.08233	2.07433	2.01458	2.08799
288.8	2.0984	1.99879	2.13771	2.17328	2.08047	2.07986	2.01636	2.08453
289	2.10553	2.00004	2.14327	2.17218	2.07843	2.07457	2.01363	2.08561
289.2	2.10397	1.99825	2.13862	2.17401	2.0829	2.08078	2.01339	2.08497
289.4	2.09866	1.99779	2.14021	2.17222	2.08034	2.07649	2.01509	2.08706
289.6	2.10363	1.99685	2.13916	2.17758	2.07832	2.08179	2.0125	2.08387
289.8	2.10726	1.99978	2.13764	2.17831	2.08301	2.07528	2.01598	2.08621
290	2.10244	1.99942	2.13758	2.17424	2.08196	2.07667	2.01849	2.08597
290.2	2.10434	1.99745	2.13477	2.17064	2.08198	2.07828	2.01484	2.08381
290.4	2.1	1.99687	2.13925	2.17265	2.08263	2.07535	2.01687	2.08501
290.6	2.1051	1.99826	2.13844	2.17543	2.08342	2.07748	2.01895	2.08179
290.8	2.10289	2.00045	2.13704	2.17159	2.07983	2.07592	2.01517	2.08732
291	2.10131	2.00052	2.14246	2.17744	2.07959	2.07661	2.01628	2.08267
291.2	2.10166	1.99754	2.14113	2.18077	2.07987	2.07614	2.01591	2.0847
291.4	2.10024	1.9965	2.13564	2.1755	2.08235	2.07687	2.0215	2.08364
291.6	2.10141	1.99725	2.13984	2.17572	2.07628	2.07774	2.01836	2.08174
291.8	2.10056	1.99596	2.13882	2.17593	2.07949	2.07987	2.0139	2.08253
292	2.09849	2.0006	2.13501	2.17518	2.08649	2.07778	2.01339	2.085
292.2	2.10115	1.99966	2.1393	2.17025	2.0783	2.07693	2.01716	2.08088
292.4	2.10199	2.00091	2.13818	2.17703	2.08153	2.07529	2.0175	2.08712
292.6	2.10354	2.00026	2.13848	2.17233	2.08138	2.07576	2.01166	2.0837
292.8	2.10912	1.99982	2.14045	2.17202	2.07851	2.07768	2.01238	2.0835
293	2.10166	1.99679	2.14	2.175	2.07537	2.07896	2.0149	2.08442
293.2	2.10231	2.00184	2.13805	2.16766	2.08021	2.07848	2.0161	2.08499
293.4	2.10138	1.99594	2.13585	2.17871	2.07905	2.07824	2.0165	2.08062
293.6	2.10416	1.99966	2.13863	2.17327	2.08218	2.07529	2.01165	2.08587
293.8	2.09674	1.99781	2.13912	2.17198	2.07984	2.07936	2.01361	2.08069
294	2.09769	1.99915	2.13973	2.17862	2.07953	2.07823	2.01191	2.08526
294.2	2.10172	1.99596	2.1396	2.17267	2.07893	2.07789	2.01555	2.08293
294.4	2.10468	1.99835	2.1403	2.1778	2.08281	2.07644	2.01427	2.08166
294.6	2.10226	2.00182	2.14115	2.17095	2.08022	2.07982	2.01271	2.08774
294.8	2.10395	1.99582	2.13704	2.17294	2.07928	2.07771	2.01677	2.0804
295	2.09965	1.99947	2.14112	2.17311	2.08259	2.07968	2.01417	2.08506
295.2	2.10155	1.99619	2.14014	2.17533	2.082	2.07484	2.01632	2.08422
295.4	2.10046	1.99583	2.13907	2.17712	2.07929	2.07644	2.01651	2.08173
295.6	2.09925	1.99683	2.13784	2.17148	2.0816	2.07494	2.01507	2.08511
295.8	2.10123	1.99527	2.13293	2.17331	2.07772	2.07791	2.01114	2.08416
296	2.10117	1.99676	2.13606	2.17816	2.08144	2.07939	2.01626	2.08218
296.2	2.10221	1.99649	2.13276	2.17019	2.07942	2.07337	2.01237	2.08584
296.4	2.1023	1.99581	2.13835	2.17244	2.07925	2.07192	2.01213	2.08388
296.6	2.10486	1.99435	2.13594	2.17502	2.08257	2.0776	2.01726	2.08344
296.8	2.10036	2.00264	2.13843	2.17464	2.08045	2.07666	2.0163	2.08294
297	2.10161	1.99945	2.13731	2.17196	2.07828	2.07561	2.01235	2.08432
297.2	2.10067	1.99563	2.13601	2.17362	2.08177	2.07636	2.01263	2.08524
297.4	2.10047	1.99816	2.13698	2.17013	2.08219	2.07899	2.01423	2.08611
297.6	2.09914	1.9978	2.13406	2.16965	2.08075	2.07303	2.00936	2.08686
297.8	2.10074	1.99665	2.13737	2.17265	2.07892	2.07632	2.01522	2.08234
298	2.09925	1.99656	2.13291	2.17035	2.0812	2.07775	2.01388	2.08221
298.2	2.09784	1.99631	2.13945	2.17289	2.0818	2.07587	2.01494	2.08238
298.4	2.10782	1.9972	2.13439	2.17347	2.07336	2.07273	2.01194	2.08349
298.6	2.10445	2.00145	2.1368	2.17557	2.07881	2.07322	2.01048	2.08038
298.8	2.10102	1.99609	2.13619	2.17687	2.07812	2.07053	2.01077	2.08378
299	2.10024	1.99783	2.13931	2.17534	2.07779	2.07934	2.01229	2.08328
299.2	2.10064	1.99825	2.13851	2.17495	2.079	2.07692	2.01148	2.083
299.4	2.10072	2.00019	2.13366	2.17423	2.08023	2.07776	2.00953	2.08322
299.6	2.10595	1.99998	2.13602	2.17274	2.07693	2.07688	2.01341	2.08019
299.8	2.10644	1.99643	2.13639	2.17076	2.07508	2.07259	2.016	2.08569
300	2.10321	1.99433	2.13437	2.17343	2.07947	2.07433	2.01207	2.0797
300.2	2.10535	1.99521	2.13348	2.16952	2.0808	2.07083	2.01078	2.08458
300.4	2.09795	1.996	2.13684	2.17627	2.07826	2.0795	2.01658	2.08312
300.6	2.10227	1.9969	2.13513	2.16888	2.07651	2.07672	2.0142	2.0825
300.8	2.10098	1.99801	2.13518	2.17272	2.07735	2.07357	2.01233	2.08007
301	2.10151	1.9994	2.13913	2.1757	2.07957	2.07837	2.01236	2.08478
301.2	2.09761	1.99896	2.13435	2.17593	2.07991	2.07891	2.0121	2.08502
301.4	2.10568	1.99658	2.13778	2.16794	2.08116	2.07544	2.01117	2.0801
301.6	2.1034	1.99997	2.13796	2.17376	2.08047	2.07855	2.01321	2.08415
301.8	2.09985	1.99595	2.14005	2.17223	2.0829	2.07513	2.01404	2.08227
302	2.09816	1.99407	2.13988	2.16999	2.08252	2.07361	2.01266	2.08457
302.2	2.10119	2.00022	2.1325	2.1707	2.07959	2.07616	2.01547	2.08245
302.4	2.10324	1.9961	2.14043	2.17683	2.07799	2.07234	2.01298	2.08378
302.6	2.10081	1.99472	2.13834	2.17289	2.07998	2.07564	2.00704	2.08336
302.8	2.10592	1.99567	2.13375	2.16995	2.07607	2.07173	2.01495	2.08266
303	2.09903	1.99471	2.13554	2.17565	2.07541	2.07801	2.01087	2.0818
303.2	2.10087	1.99676	2.13924	2.17225	2.07694	2.07369	2.01195	2.08337
303.4	2.10179	1.99473	2.1384	2.1726	2.0775	2.07474	2.00356	2.08179
303.6	2.0974	1.99544	2.1362	2.17312	2.07696	2.07639	2.01229	2.0815
303.8	2.09672	1.99676	2.13746	2.17065	2.08006	2.0733	2.01243	2.08323
304	2.10178	1.99338	2.137	2.16999	2.07902	2.0749	2.0112	2.08135
304.2	2.09953	2.00172	2.13961	2.17507	2.08171	2.07448	2.0127	2.08663
304.4	2.1014	1.99384	2.1338	2.17382	2.07528	2.07477	2.01041	2.08282
304.6	2.10485	1.99232	2.13526	2.17461	2.08035	2.074	2.01537	2.08132
304.8	2.09954	1.99744	2.13573	2.17284	2.07723	2.07492	2.01091	2.08515
305	2.09783	1.99697	2.13441	2.16826	2.07855	2.0784	2.01113	2.08658
305.2	2.10132	1.9979	2.13368	2.17032	2.07797	2.07767	2.01291	2.08087
305.4	2.0978	1.99902	2.1369	2.17396	2.07923	2.07665	2.01269	2.08523
305.6	2.09953	1.99717	2.13229	2.16786	2.07867	2.07842	2.01509	2.08701
305.8	2.10092	1.99628	2.14409	2.16912	2.07474	2.07417	2.01066	2.07978
306	2.10319	1.99346	2.13773	2.17228	2.07752	2.07381	2.01219	2.08583
306.2	2.09839	1.99829	2.1331	2.17125	2.07963	2.07678	2.01025	2.08461
306.4	2.10298	1.99165	2.12979	2.17197	2.07497	2.072	2.00933	2.08113
306.6	2.10086	1.99559	2.13695	2.17131	2.07946	2.07751	2.01213	2.08419
306.8	2.09907	1.99713	2.13753	2.17451	2.07738	2.07323	2.01279	2.08479
307	2.09814	1.99416	2.13572	2.17127	2.07715	2.07855	2.01442	2.07989
307.2	2.10024	1.99835	2.13474	2.17217	2.07969	2.07528	2.01131	2.0839
307.4	2.10443	1.99455	2.13701	2.16924	2.07703	2.07527	2.01368	2.08152
307.6	2.10126	1.9939	2.13924	2.16991	2.07857	2.07451	2.01562	2.08346
307.8	2.10055	1.99744	2.13548	2.17177	2.07701	2.07496	2.01176	2.07925
308	2.09668	1.99286	2.13324	2.17427	2.08213	2.07559	2.01669	2.08003
308.2	2.10406	1.9955	2.13833	2.16929	2.07723	2.07219	2.01069	2.08665
308.4	2.10133	1.9951	2.13359	2.16748	2.08189	2.07529	2.01435	2.07999
308.6	2.09955	1.99156	2.13651	2.17435	2.07984	2.07241	2.01453	2.08173
308.8	2.10258	1.99362	2.13451	2.16831	2.07887	2.07425	2.01454	2.08514
309	2.1011	1.99546	2.13231	2.17356	2.07974	2.07726	2.0097	2.08173
309.2	2.10085	1.99434	2.13618	2.16967	2.07654	2.07682	2.01401	2.07918
309.4	2.10073	1.99282	2.13552	2.16782	2.0798	2.07504	2.00963	2.08171
309.6	2.10447	1.99208	2.1358	2.17059	2.07816	2.07468	2.01145	2.08204
309.8	2.09926	1.99721	2.13732	2.16889	2.07708	2.0733	2.01327	2.07996
310	2.10063	1.99334	2.13525	2.17239	2.07939	2.07642	2.01083	2.08728
310.2	2.10166	1.99542	2.13238	2.16604	2.07914	2.07558	2.0111	2.07905
310.4	2.09979	1.99313	2.13173	2.17078	2.07798	2.07345	2.01013	2.08273
310.6	2.10119	1.9951	2.13844	2.1743	2.07478	2.07479	2.01214	2.08193
310.8	2.09942	1.99492	2.13201	2.17123	2.08213	2.07563	2.01265	2.08183
311	2.09842	1.99295	2.13689	2.16466	2.07654	2.07523	2.01354	2.08065
311.2	2.09711	1.99544	2.13218	2.17329	2.07536	2.07275	2.01439	2.08076
311.4	2.1018	1.99612	2.13229	2.17118	2.0774	2.07766	2.01112	2.08371
311.6	2.09863	1.9937	2.13762	2.16646	2.0769	2.07291	2.01345	2.08164
311.8	2.10274	1.99203	2.13601	2.17248	2.07593	2.07084	2.01246	2.0796
312	2.0976	1.99555	2.13447	2.17075	2.07656	2.0719	2.00949	2.07774
312.2	2.10126	1.99361	2.12929	2.16944	2.07964	2.07168	2.0105	2.08185
312.4	2.10144	1.99361	2.13339	2.1709	2.0768	2.07424	2.01013	2.08302
312.6	2.09939	1.9952	2.13395	2.16787	2.07864	2.07043	2.01175	2.08197
312.8	2.09982	1.99404	2.13543	2.1718	2.07622	2.07521	2.00825	2.08037
313	2.10224	1.99656	2.13614	2.16819	2.08104	2.07535	2.0112	2.08384
313.2	2.09781	1.99492	2.13681	2.17491	2.08153	2.07756	2.01155	2.0836
313.4	2.09883	1.99271	2.13426	2.17165	2.07775	2.07293	2.01551	2.08095
313.6	2.0996	1.99227	2.13585	2.1734	2.07449	2.07381	2.01311	2.08408
313.8	2.10185	1.99358	2.1382	2.17034	2.07737	2.07189	2.01082	2.08167
314	2.10229	1.99308	2.13594	2.17412	2.0759	2.07154	2.00789	2.08059
314.2	2.10027	1.99578	2.1314	2.17192	2.07475	2.07402	2.01126	2.08321
314.4	2.09797	1.99558	2.13604	2.16846	2.07926	2.07361	2.00983	2.08493
314.6	2.0937	1.99463	2.13395	2.16974	2.08049	2.07156	2.00988	2.08628
314.8	2.10028	1.99262	2.13499	2.16402	2.07868	2.07193	2.01357	2.084
315	2.09942	1.99613	2.13361	2.16916	2.07541	2.07324	2.01079	2.08737
315.2	2.09629	1.99388	2.13603	2.17033	2.08065	2.07532	2.0079	2.07769
315.4	2.10023	1.99597	2.13826	2.17008	2.07502	2.07467	2.01198	2.08522
315.6	2.09892	1.98998	2.13416	2.17035	2.07846	2.07552	2.01073	2.08138
315.8	2.09468	1.99156	2.13911	2.16901	2.07515	2.07209	2.01199	2.08164
316	2.096	1.99392	2.13502	2.17019	2.07616	2.07598	2.01202	2.08104
316.2	2.0991	1.99483	2.1341	2.17058	2.07371	2.07405	2.0099	2.08079
316.4	2.09989	1.99256	2.1322	2.16669	2.07398	2.06899	2.00729	2.08267
316.6	2.10197	1.99146	2.13572	2.16918	2.07821	2.07315	2.01171	2.07915
316.8	2.10073	1.99406	2.13016	2.17243	2.08074	2.07576	2.01163	2.08168
317	2.09823	1.98967	2.13098	2.17116	2.07467	2.07165	2.01287	2.0764
317.2	2.10196	1.99193	2.13412	2.17176	2.077	2.07178	2.00866	2.08347
317.4	2.10202	1.99213	2.13178	2.16816	2.07838	2.07151	2.01378	2.07935
317.6	2.09478	1.99293	2.13265	2.17252	2.0771	2.07004	2.01166	2.08007
317.8	2.0975	1.993	2.13569	2.16771	2.08014	2.07055	2.01609	2.08021
318	2.10193	1.99144	2.13501	2.16718	2.0765	2.07173	2.00558	2.07907
318.2	2.09852	1.99149	2.12643	2.16884	2.0754	2.07304	2.00844	2.08001
318.4	2.0959	1.99138	2.1366	2.17016	2.07527	2.07165	2.01191	2.07758
318.6	2.0988	1.99472	2.12893	2.1687	2.07552	2.07181	2.0079	2.08401
318.8	2.10222	1.99378	2.13109	2.16954	2.07581	2.07374	2.01008	2.08171
319	2.09637	1.99419	2.13148	2.17294	2.07891	2.07159	2.00586	2.08022
319.2	2.09893	1.99234	2.13041	2.16938	2.07931	2.07403	2.00729	2.08204
319.4	2.09859	1.99015	2.133	2.17081	2.07632	2.0766	2.01049	2.08107
319.6	2.09648	1.99341	2.13132	2.17112	2.07687	2.07127	2.01201	2.07585
319.8	2.0987	1.98936	2.13582	2.17037	2.07504	2.07031	2.01199	2.07813
320	2.09851	1.99233	2.13465	2.1681	2.07202	2.07388	2.01076	2.07829
320.2	2.09965	1.99462	2.13114	2.16986	2.07934	2.0715	2.00998	2.07983
320.4	2.09619	1.99633	2.13298	2.17044	2.07899	2.07377	2.01163	2.08412
320.6	2.09935	1.99348	2.1336	2.16777	2.07515	2.07458	2.00587	2.07815
320.8	2.09941	1.99289	2.13797	2.17339	2.075	2.0694	2.00349	2.0829
321	2.10034	1.99594	2.13598	2.16914	2.07648	2.07184	2.01169	2.08218
321.2	2.09862	1.99118	2.13227	2.16582	2.07671	2.07288	2.00707	2.08144
321.4	2.09509	1.98903	2.13176	2.16899	2.07555	2.07178	2.00951	2.0807
321.6	2.10018	1.99569	2.12802	2.16888	2.07666	2.07198	2.01115	2.07836
321.8	2.09727	1.995	2.12939	2.17026	2.07582	2.0737	2.00927	2.08137
322	2.09709	1.99361	2.13428	2.16819	2.07694	2.07499	2.00843	2.0811
322.2	2.09893	1.99385	2.13006	2.16588	2.07326	2.07299	2.0082	2.07962
322.4	2.09545	1.99282	2.1332	2.16797	2.07583	2.07361	2.01097	2.08057
322.6	2.09628	1.98955	2.13039	2.16766	2.07323	2.07009	2.01034	2.07909
322.8	2.09928	1.99533	2.13065	2.16751	2.07494	2.06772	2.00972	2.07843
323	2.09588	1.99187	2.13607	2.16532	2.07338	2.07037	2.00921	2.0791
323.2	2.10001	1.98873	2.13409	2.16783	2.06977	2.07165	2.00691	2.07884
323.4	2.09409	1.98779	2.13385	2.16365	2.07377	2.07414	2.01092	2.07424
323.6	2.09611	1.99132	2.1291	2.16766	2.07545	2.07135	2.01052	2.07945
323.8	2.09829	1.99109	2.13388	2.16588	2.0752	2.07698	2.00894	2.0744
324	2.09571	1.99297	2.12981	2.1661	2.07282	2.07304	2.01026	2.0794
324.2	2.09837	1.99144	2.12421	2.16977	2.07751	2.07041	2.00913	2.08332
324.4	2.09986	1.9901	2.12783	2.16821	2.07209	2.07139	2.00909	2.08131
324.6	2.09336	1.99089	2.13396	2.16662	2.0759	2.06788	2.00731	2.07944
324.8	2.09797	1.99334	2.13064	2.16481	2.07318	2.06838	2.00754	2.07976
325	2.1	1.99422	2.1341	2.16796	2.07495	2.07241	2.00903	2.07853
325.2	2.10086	1.99396	2.1362	2.1679	2.07657	2.07209	2.00727	2.08003
325.4	2.10027	1.98872	2.13543	2.1681	2.07379	2.0723	2.00784	2.0792
325.6	2.0975	1.98954	2.13299	2.16568	2.07486	2.07182	2.00719	2.08584
325.8	2.09412	1.9903	2.13268	2.16656	2.07389	2.07195	2.01033	2.07684
326	2.09561	1.98758	2.13342	2.16931	2.07248	2.07093	2.01289	2.08202
326.2	2.09807	1.99134	2.13462	2.16664	2.07838	2.07238	2.01109	2.07993
326.4	2.10107	1.98673	2.13377	2.16703	2.07198	2.0732	2.00707	2.08175
326.6	2.09867	1.99201	2.13468	2.1705	2.07225	2.07053	2.00951	2.07996
326.8	2.09403	1.99212	2.13171	2.16966	2.07347	2.07274	2.00935	2.08427
327	2.09464	1.98799	2.13102	2.16682	2.07427	2.06935	2.00571	2.07828
327.2	2.10154	1.99271	2.13517	2.17191	2.07159	2.07572	2.00712	2.08347
327.4	2.09924	1.99005	2.13059	2.16576	2.07849	2.07546	2.01272	2.07897
327.6	2.09729	1.99122	2.12751	2.16778	2.07564	2.06903	2.00763	2.07967
327.8	2.09869	1.99045	2.13015	2.1666	2.07042	2.07119	2.00963	2.07699
328	2.09495	1.99252	2.1314	2.16902	2.07676	2.07291	2.00959	2.07955
328.2	2.09688	1.99292	2.13238	2.16834	2.07014	2.07256	2.01023	2.08039
328.4	2.09588	1.99059	2.13385	2.16526	2.07524	2.06883	2.01022	2.07738
328.6	2.09332	1.99231	2.13015	2.16548	2.07354	2.06828	2.00943	2.08109
328.8	2.09671	1.98967	2.13239	2.16786	2.07706	2.07319	2.00561	2.07901
329	2.09918	1.99286	2.13132	2.16825	2.07699	2.07332	2.00983	2.07752
329.2	2.09895	1.99161	2.13031	2.17015	2.07729	2.0698	2.00669	2.07793
329.4	2.09556	1.99519	2.13372	2.16246	2.0757	2.0713	2.00848	2.08082
329.6	2.09657	1.99229	2.13171	2.16365	2.07546	2.07366	2.00677	2.0781
329.8	2.09691	1.99126	2.13341	2.16761	2.07307	2.06867	2.00773	2.07666
330	2.09767	1.99135	2.13007	2.16942	2.07408	2.07471	2.00376	2.08181
330.2	2.09455	1.99164	2.13396	2.16563	2.07552	2.0713	2.00851	2.08048
330.4	2.09621	1.99009	2.13143	2.16638	2.06962	2.07245	2.00882	2.07851
330.6	2.09532	1.98692	2.13462	2.16767	2.07269	2.07225	2.00566	2.07798
330.8	2.09848	1.9925	2.13532	2.16837	2.07617	2.0722	2.00847	2.07774
331	2.09595	1.99349	2.13084	2.17072	2.0752	2.07248	2.00966	2.08254
331.2	2.09648	1.98977	2.13232	2.16876	2.07161	2.07082	2.00887	2.0775
331.4	2.09555	1.99328	2.13203	2.16718	2.07523	2.0726	2.00793	2.07935
331.6	2.09897	1.99409	2.13079	2.16355	2.0776	2.06925	2.00439	2.08285
331.8	2.09608	1.99159	2.13047	2.17089	2.07366	2.07107	2.00851	2.08418
332	2.09426	1.99145	2.13235	2.16663	2.07485	2.07061	2.00935	2.07566
332.2	2.10062	1.98949	2.13024	2.16698	2.06992	2.07078	2.00951	2.07807
332.4	2.09598	1.98945	2.13353	2.16514	2.07208	2.07275	2.00762	2.08196
332.6	2.09511	1.98494	2.13467	2.16985	2.07638	2.07323	2.00825	2.08443
332.8	2.09743	1.98949	2.13066	2.16536	2.07348	2.0689	2.01372	2.08238
333	2.10007	1.99166	2.13332	2.16506	2.07347	2.07132	2.01151	2.07901
333.2	2.09572	1.99225	2.1314	2.16766	2.0743	2.07144	2.007	2.0794
333.4	2.09688	1.98749	2.12864	2.16426	2.07413	2.07059	2.00653	2.07818
333.6	2.09577	1.99031	2.12947	2.16539	2.07199	2.06933	2.01193	2.08088
333.8	2.0977	1.99241	2.13326	2.16936	2.07419	2.07107	2.00639	2.07659
334	2.09732	1.98957	2.13138	2.16696	2.07552	2.0704	2.00848	2.07657
334.2	2.09879	1.98681	2.13264	2.16591	2.07135	2.06913	2.00818	2.07702
334.4	2.09575	1.98988	2.13122	2.16499	2.07603	2.07079	2.00703	2.07736
334.6	2.09254	1.98885	2.1297	2.16417	2.07362	2.07126	2.00563	2.07863
334.8	2.09905	1.98965	2.12937	2.16554	2.07416	2.06911	2.00832	2.07623
335	2.09752	1.99441	2.13575	2.16805	2.07515	2.07271	2.00811	2.0796
335.2	2.0958	1.98916	2.13202	2.16512	2.07597	2.06885	2.0101	2.07258
335.4	2.09825	1.99125	2.13442	2.16881	2.07279	2.06976	2.00548	2.0743
335.6	2.09703	1.98986	2.13139	2.16887	2.07405	2.06676	2.00574	2.07847
335.8	2.09137	1.99193	2.12946	2.16351	2.07145	2.07147	2.00946	2.08087
336	2.09402	1.98845	2.13149	2.16564	2.07333	2.0695	2.00715	2.07607
336.2	2.09493	1.98755	2.13207	2.16527	2.07443	2.06903	2.00892	2.07748
336.4	2.09476	1.98878	2.13303	2.16588	2.07352	2.07283	2.00644	2.07742
336.6	2.09591	1.99236	2.12712	2.17019	2.07706	2.0743	2.00914	2.07631
336.8	2.09647	1.98783	2.12883	2.16759	2.07581	2.06799	2.01076	2.07799
337	2.09818	1.98951	2.13285	2.16552	2.07119	2.06902	2.00515	2.07494
337.2	2.09556	1.98782	2.13276	2.16601	2.07473	2.07061	2.00587	2.07475
337.4	2.09264	1.99274	2.13144	2.16523	2.07377	2.06892	2.00512	2.0756
337.6	2.09485	1.98548	2.13366	2.17148	2.07237	2.07012	2.00436	2.08022
337.8	2.09756	1.98815	2.12798	2.1657	2.07133	2.06774	2.00603	2.07701
338	2.09985	1.99097	2.12926	2.16581	2.07484	2.0693	2.00552	2.08066
338.2	2.09226	1.99196	2.1317	2.16317	2.07002	2.06846	2.00276	2.07954
338.4	2.09296	1.98641	2.1318	2.17094	2.07309	2.07109	2.0094	2.08118
338.6	2.09368	1.98563	2.12974	2.16146	2.07513	2.06673	2.00473	2.07675
338.8	2.09234	1.99005	2.12955	2.16731	2.07474	2.07343	2.00263	2.07512
339	2.09658	1.98662	2.13298	2.16586	2.06895	2.06586	2.00745	2.07668
339.2	2.09418	1.99103	2.13282	2.16692	2.07245	2.06931	2.00615	2.07598
339.4	2.09665	1.99057	2.1277	2.16783	2.07389	2.07184	2.00755	2.07743
339.6	2.09672	1.98943	2.13001	2.16553	2.0728	2.06626	2.01326	2.07575
339.8	2.09762	1.98919	2.13121	2.16397	2.06988	2.07016	2.00657	2.07868
340	2.09133	1.98946	2.13046	2.16865	2.07194	2.07174	2.00244	2.07697
340.2	2.08675	1.98862	2.12401	2.16618	2.07266	2.07332	2.00787	2.07888
340.4	2.09383	1.99027	2.13371	2.16135	2.0711	2.06812	2.00251	2.07642
340.6	2.09412	1.99104	2.13189	2.16923	2.0724	2.06707	2.00516	2.07661
340.8	2.09742	1.98504	2.13133	2.16615	2.07548	2.06721	2.00676	2.07888
341	2.09397	1.98849	2.12874	2.16921	2.07229	2.06583	2.00269	2.07702
341.2	2.09536	1.98878	2.1294	2.16163	2.0732	2.06639	2.00458	2.07632
341.4	2.09647	1.98765	2.12731	2.16722	2.06738	2.07386	2.00836	2.0767
341.6	2.09462	1.98744	2.12825	2.1714	2.07368	2.0698	2.00885	2.07741
341.8	2.09718	1.98998	2.13053	2.16434	2.07402	2.06752	2.0056	2.07515
342	2.09893	1.98715	2.12582	2.16857	2.0729	2.06789	2.00785	2.07666
342.2	2.09394	1.986	2.12872	2.16817	2.07281	2.07228	2.00523	2.07476
342.4	2.0995	1.98883	2.13224	2.16599	2.07616	2.07179	2.00626	2.07728
342.6	2.09213	1.9869	2.13244	2.16768	2.0701	2.07336	2.00732	2.07661
342.8	2.09548	1.98645	2.12697	2.16746	2.06786	2.06743	2.00654	2.07746
343	2.09822	1.98828	2.12985	2.16818	2.07205	2.07004	2.00866	2.07672
343.2	2.09352	1.98839	2.13146	2.16602	2.07123	2.06803	2.00612	2.08032
343.4	2.09607	1.98462	2.12695	2.1645	2.075	2.06939	2.00477	2.08157
343.6	2.09416	1.98466	2.12869	2.16738	2.07122	2.06664	2.00751	2.07689
343.8	2.09252	1.99101	2.12831	2.16754	2.07171	2.06882	2.00737	2.07996
344	2.09617	1.98865	2.12839	2.16909	2.0703	2.06508	2.0079	2.07795
344.2	2.09396	1.98669	2.1345	2.16783	2.07146	2.06627	2.00775	2.07832
344.4	2.09524	1.98904	2.13069	2.16291	2.07371	2.06902	2.00568	2.08017
344.6	2.09613	1.98764	2.13074	2.1679	2.06863	2.06875	2.0077	2.07546
344.8	2.09096	1.98709	2.1334	2.16673	2.07464	2.06626	2.00647	2.07929
345	2.09791	1.99111	2.13287	2.16568	2.07346	2.06728	2.0052	2.07644
345.2	2.09574	1.98857	2.13132	2.16105	2.07094	2.0689	2.00508	2.07669
345.4	2.0967	1.98505	2.12643	2.16462	2.07178	2.06945	2.00815	2.07765
345.6	2.09572	1.98614	2.12852	2.1682	2.07399	2.07023	2.0043	2.07871
345.8	2.09189	1.99024	2.13068	2.16605	2.07096	2.06663	2.0065	2.07981
346	2.0929	1.9875	2.12865	2.16553	2.06872	2.071	2.00383	2.07493
346.2	2.09149	1.98845	2.13265	2.16577	2.07041	2.07092	2.0061	2.07548
346.4	2.09326	1.98828	2.1314	2.16345	2.07342	2.06837	2.00357	2.07542
346.6	2.09503	1.98773	2.13098	2.16224	2.06782	2.07045	2.00489	2.07353
346.8	2.09803	1.98975	2.12587	2.16777	2.06974	2.06992	2.0033	2.07667
347	2.09525	1.98323	2.13307	2.16532	2.07555	2.07045	2.0065	2.07755
347.2	2.09374	1.98596	2.12949	2.16944	2.07031	2.06708	2.00507	2.07685
347.4	2.09886	1.98829	2.12715	2.16713	2.07555	2.06998	2.00227	2.07306
347.6	2.08961	1.98838	2.12802	2.16499	2.06953	2.0729	2.00308	2.07414
347.8	2.09848	1.98708	2.12968	2.16261	2.07209	2.06817	2.00259	2.0791
348	2.09197	1.98719	2.12595	2.1624	2.07021	2.0713	2.00534	2.07777
348.2	2.0978	1.98735	2.13032	2.16456	2.07175	2.06897	2.00425	2.07741
348.4	2.09672	1.98635	2.13128	2.16606	2.07132	2.07418	2.00633	2.07381
348.6	2.09343	1.987	2.1313	2.16408	2.07234	2.06807	2.00479	2.07908
348.8	2.09683	1.98661	2.12768	2.16514	2.06893	2.07134	2.00602	2.07395
349	2.09122	1.98959	2.12764	2.17017	2.06717	2.06603	2.00648	2.07941
349.2	2.09293	1.98537	2.12851	2.16457	2.07364	2.06659	2.00088	2.07604
349.4	2.0942	1.98902	2.12491	2.16653	2.07385	2.06968	2.00604	2.07602
349.6	2.09133	1.98594	2.12987	2.16377	2.07041	2.07072	2.00344	2.07677
349.8	2.0947	1.98441	2.12586	2.16132	2.07493	2.06696	2.00426	2.07652
350	2.09342	1.98443	2.1254	2.16539	2.0711	2.06847	2.00534	2.07667
350.2	2.09217	1.98823	2.13057	2.16194	2.07232	2.06826	2.00536	2.07654
350.4	2.09659	1.9876	2.1328	2.16478	2.07025	2.068	2.00713	2.07814
350.6	2.09247	1.98526	2.12817	2.16265	2.07129	2.06613	2.00764	2.07798
350.8	2.09463	1.98926	2.13139	2.16838	2.0711	2.06904	2.0046	2.07554
351	2.094	1.98611	2.12976	2.16737	2.06713	2.06833	2.00491	2.08083
351.2	2.0901	1.9845	2.13057	2.16202	2.06971	2.06743	2.00152	2.07574
351.4	2.09273	1.98583	2.12942	2.16222	2.07232	2.06808	2.00625	2.08045
351.6	2.09409	1.98339	2.1307	2.15875	2.07174	2.06862	2.0016	2.0806
351.8	2.09386	1.98217	2.1274	2.16491	2.06884	2.06937	2.00568	2.07965
352	2.093	1.98966	2.13359	2.16306	2.07353	2.06622	2.00399	2.07851
352.2	2.09176	1.98706	2.13024	2.16224	2.07574	2.06732	2.00353	2.07667
352.4	2.09309	1.98324	2.12798	2.16531	2.07371	2.06861	2.00595	2.07697
352.6	2.09454	1.98896	2.1309	2.16646	2.07326	2.06688	2.00501	2.07847
352.8	2.09312	1.98548	2.13154	2.16637	2.06444	2.06918	2.00443	2.07518
353	2.09248	1.98759	2.12858	2.1665	2.07433	2.06889	2.0041	2.0767
353.2	2.09198	1.98774	2.13459	2.16217	2.07505	2.07059	2.00881	2.07437
353.4	2.09437	1.98677	2.13532	2.16059	2.06895	2.06805	2.00748	2.07976
353.6	2.09591	1.98661	2.12928	2.16402	2.07178	2.06986	2.00199	2.07553
353.8	2.09598	1.98718	2.12578	2.16535	2.07105	2.0663	2.0043	2.07955
354	2.09257	1.98782	2.12935	2.16474	2.07154	2.06955	2.00398	2.07545
354.2	2.09343	1.98807	2.13042	2.16273	2.07115	2.06701	1.99911	2.07721
354.4	2.09217	1.98388	2.1298	2.16328	2.07319	2.06518	2.00269	2.07418
354.6	2.0945	1.98904	2.12766	2.1648	2.06884	2.06968	2.00425	2.07574
354.8	2.09303	1.98477	2.12962	2.16515	2.07041	2.06629	2.00137	2.07354
355	2.09678	1.98273	2.12343	2.16237	2.07219	2.07001	2.00468	2.07555
355.2	2.09232	1.98936	2.12598	2.16316	2.07096	2.06917	1.99842	2.07596
355.4	2.09563	1.98752	2.12543	2.16242	2.06638	2.0636	2.00607	2.07817
355.6	2.09115	1.98888	2.12425	2.16759	2.06911	2.07229	2.00491	2.07441
355.8	2.09161	1.98654	2.12727	2.16886	2.06835	2.06433	2.00267	2.07708
356	2.09187	1.98695	2.13077	2.1644	2.07429	2.06707	2.00419	2.07669
356.2	2.0921	1.98277	2.12893	2.16617	2.07027	2.06809	2.00719	2.08064
356.4	2.09225	1.98516	2.13093	2.16428	2.06966	2.07021	2.00276	2.07534
356.6	2.09341	1.987	2.1321	2.16445	2.06923	2.06616	2.00721	2.07863
356.8	2.092	1.98457	2.12884	2.16372	2.07097	2.06737	2.00061	2.07213
357	2.08826	1.98915	2.12715	2.16321	2.06939	2.06412	2.00037	2.07362
357.2	2.08924	1.98925	2.12887	2.16611	2.0702	2.06516	2.00214	2.07383
357.4	2.09226	1.98367	2.13022	2.16527	2.06814	2.06544	2.00467	2.07744
357.6	2.09069	1.9893	2.13074	2.15963	2.06685	2.06499	2.00255	2.07447
357.8	2.09254	1.98909	2.12781	2.16182	2.06755	2.06868	2.00208	2.07491
358	2.08893	1.98516	2.13061	2.16215	2.0686	2.06551	2.00218	2.07604
358.2	2.08954	1.98655	2.12855	2.16089	2.0742	2.06453	2.00284	2.07628
358.4	2.09206	1.98652	2.12745	2.16489	2.07242	2.06715	2.00575	2.07209
358.6	2.09729	1.98532	2.13003	2.1646	2.07284	2.06925	2.0017	2.07781
358.8	2.09461	1.98574	2.13382	2.16198	2.07292	2.0675	2.00221	2.07453
359	2.09031	1.98524	2.12866	2.16219	2.07	2.06552	2.00143	2.07555
359.2	2.09324	1.98392	2.12671	2.1622	2.07277	2.06663	2.00173	2.07831
359.4	2.09155	1.98716	2.12468	2.1627	2.06722	2.06292	2.00327	2.07105
359.6	2.09206	1.98538	2.12654	2.1635	2.06859	2.07106	2.00054	2.07368
359.8	2.09242	1.98349	2.12842	2.16395	2.07398	2.06971	1.9986	2.07277
360	2.09019	1.9875	2.12725	2.16211	2.07087	2.0667	2.00438	2.0732
360.2	2.09346	1.98379	2.12931	2.16153	2.06768	2.06607	2.00381	2.07296
360.4	2.09594	1.98752	2.13102	2.16443	2.07233	2.06472	2.00383	2.07835
360.6	2.09353	1.98239	2.12448	2.16322	2.07069	2.06617	2.00427	2.07297
360.8	2.09173	1.9816	2.12604	2.16539	2.06669	2.06643	2.00136	2.07085
361	2.0933	1.98203	2.12415	2.16233	2.07129	2.06435	2.00089	2.07678
361.2	2.09298	1.98741	2.12979	2.16356	2.06816	2.0677	2.00279	2.08023
361.4	2.0921	1.98894	2.12796	2.16089	2.0671	2.0643	2.00395	2.08053
361.6	2.08479	1.9906	2.13081	2.16757	2.06652	2.06493	2.00227	2.07374
361.8	2.09241	1.98176	2.12861	2.1591	2.06897	2.06786	2.00537	2.07733
362	2.09453	1.98599	2.12835	2.16296	2.07398	2.06572	2.00413	2.07461
362.2	2.09118	1.98866	2.12638	2.15798	2.06459	2.06796	2.00237	2.07632
362.4	2.0953	1.98576	2.13076	2.16276	2.06619	2.06796	2.00499	2.07588
362.6	2.09183	1.98277	2.13188	2.1661	2.06744	2.06558	2.00135	2.07495
362.8	2.09465	1.98411	2.12805	2.1655	2.06848	2.06784	1.99864	2.07369
363	2.09197	1.98647	2.12606	2.16071	2.06862	2.07035	2.00201	2.07469
363.2	2.09006	1.98359	2.12856	2.16671	2.0692	2.06815	2.00119	2.07896
363.4	2.09072	1.98341	2.13023	2.16528	2.06986	2.06491	2.0007	2.07435
363.6	2.09612	1.98246	2.12871	2.16003	2.0669	2.06498	2.00285	2.07504
363.8	2.09213	1.98332	2.12912	2.16496	2.06973	2.06676	2.00296	2.07466
364	2.08825	1.98237	2.12708	2.15994	2.07151	2.06287	2.00643	2.07669
364.2	2.08943	1.98468	2.12636	2.16043	2.07074	2.06527	2.00205	2.07563
364.4	2.09147	1.98533	2.12362	2.15997	2.06994	2.06804	2.00555	2.07149
364.6	2.09149	1.98539	2.12572	2.16266	2.0713	2.06564	2.00329	2.07459
364.8	2.09497	1.98287	2.1254	2.16095	2.07014	2.07008	2.00319	2.07511
365	2.09141	1.98233	2.12868	2.15933	2.06846	2.06135	2.0042	2.07065
365.2	2.08715	1.98138	2.12528	2.16245	2.06766	2.06853	2.00394	2.07541
365.4	2.09543	1.98242	2.1249	2.16329	2.06929	2.06472	2.00478	2.0713
365.6	2.09318	1.98257	2.13157	2.15989	2.06802	2.06342	2.0022	2.0729
365.8	2.09268	1.9863	2.12462	2.16246	2.06809	2.06281	2.00587	2.07729
366	2.08727	1.98392	2.12836	2.16051	2.07333	2.06897	2.00462	2.07434
366.2	2.09086	1.98691	2.13463	2.16181	2.06719	2.06247	2.00147	2.07465
366.4	2.0897	1.98795	2.12958	2.16464	2.06865	2.06817	2.00309	2.07432
366.6	2.09339	1.98537	2.12953	2.16521	2.06644	2.07078	2.00457	2.07485
366.8	2.09416	1.98178	2.12859	2.16777	2.06984	2.07021	2.00273	2.07701
367	2.09266	1.98172	2.12501	2.16632	2.0711	2.06309	2.002	2.07483
367.2	2.09232	1.98531	2.12976	2.16278	2.07165	2.06181	1.99984	2.07455
367.4	2.08857	1.98737	2.13032	2.15899	2.06938	2.06611	2.00227	2.07482
367.6	2.08807	1.98149	2.11827	2.16279	2.07223	2.0672	2.00108	2.07659
367.8	2.0888	1.98902	2.12792	2.15913	2.07046	2.06329	2.00197	2.0754
368	2.08891	1.98435	2.1283	2.16168	2.06705	2.06093	2.00263	2.07363
368.2	2.09186	1.98221	2.12986	2.16346	2.06839	2.06424	2.00101	2.073
368.4	2.08736	1.98154	2.12979	2.15807	2.06385	2.06591	2.00077	2.07219
368.6	2.09106	1.98745	2.12383	2.16015	2.06896	2.06399	2.00072	2.07469
368.8	2.08676	1.98221	2.1264	2.16299	2.06926	2.06145	2.00184	2.07619
369	2.08959	1.98252	2.12366	2.16016	2.07137	2.06553	2.00164	2.07178
369.2	2.08922	1.98447	2.12447	2.16369	2.06932	2.06595	2.00032	2.07046
369.4	2.09276	1.98076	2.12413	2.16306	2.07355	2.06812	2.00123	2.0735
369.6	2.08529	1.98639	2.12603	2.16653	2.06973	2.0637	2.00292	2.07521
369.8	2.09467	1.9832	2.1281	2.15971	2.06845	2.06679	2.00318	2.07311
370	2.0909	1.98527	2.12649	2.16184	2.0705	2.06052	2.00524	2.07483
370.2	2.08952	1.98107	2.12574	2.16579	2.06872	2.06677	1.99905	2.07404
370.4	2.09323	1.98464	2.12575	2.16057	2.07116	2.06768	2.00124	2.07622
370.6	2.08842	1.98372	2.12564	2.15934	2.06946	2.06313	1.99874	2.07648
370.8	2.08883	1.98086	2.12501	2.16615	2.06935	2.06511	1.99894	2.0731
371	2.09136	1.98481	2.12672	2.16368	2.06938	2.06944	2.00043	2.07767
371.2	2.09226	1.98882	2.12374	2.16139	2.07041	2.06264	2.00206	2.07216
371.4	2.08899	1.98376	2.12813	2.15663	2.06816	2.06372	1.99607	2.0702
371.6	2.09058	1.98024	2.13025	2.1622	2.06819	2.0628	2.0009	2.07278
371.8	2.09298	1.98408	2.12611	2.16687	2.06958	2.06557	2.00046	2.07361
372	2.0885	1.9823	2.13144	2.15923	2.06845	2.06291	1.99882	2.07247
372.2	2.0889	1.98367	2.1324	2.15878	2.07221	2.06375	2.00265	2.07294
372.4	2.09062	1.98029	2.12359	2.16585	2.07228	2.06341	2.00303	2.07289
372.6	2.09074	1.9848	2.12561	2.15852	2.07057	2.06124	2.00176	2.07374
372.8	2.08951	1.98018	2.12617	2.1614	2.06693	2.06612	1.99914	2.07576
373	2.09391	1.9845	2.12217	2.15734	2.06664	2.06436	2.00372	2.07072
373.2	2.09196	1.98562	2.12785	2.1621	2.06884	2.06412	2.00276	2.07776
373.4	2.0883	1.9829	2.12935	2.16121	2.06839	2.06579	1.99706	2.07215
373.6	2.09466	1.98777	2.12779	2.16253	2.06937	2.06529	2.00218	2.07491
373.8	2.09244	1.98432	2.12518	2.16343	2.06902	2.06445	1.99957	2.07592
374	2.09313	1.98397	2.1264	2.16054	2.06766	2.06256	2.00469	2.07576
374.2	2.08918	1.98115	2.1225	2.16409	2.07292	2.06461	1.99975	2.07282
374.4	2.09033	1.9795	2.12778	2.16153	2.07146	2.06387	1.99962	2.07298
374.6	2.09041	1.97961	2.12502	2.15658	2.06731	2.06477	2.0032	2.0679
374.8	2.09279	1.98433	2.12789	2.16517	2.06456	2.06694	2.00236	2.07554
375	2.09237	1.98319	2.12888	2.16031	2.07167	2.06642	2.00096	2.07282
375.2	2.09104	1.97907	2.12847	2.16525	2.06828	2.06175	1.99761	2.07406
375.4	2.08813	1.98683	2.12969	2.16072	2.07071	2.06565	2.00188	2.07262
375.6	2.08724	1.98458	2.1265	2.15796	2.06738	2.06199	1.99844	2.07398
375.8	2.09443	1.98117	2.12272	2.16292	2.06466	2.06253	2.00073	2.07371
376	2.09192	1.98255	2.1281	2.16737	2.07091	2.06506	2.00412	2.07113
376.2	2.09299	1.9837	2.12398	2.16521	2.06908	2.0632	1.99886	2.07143
376.4	2.09182	1.98011	2.12522	2.15928	2.07097	2.0671	2.00276	2.07562
376.6	2.08967	1.98232	2.12265	2.16044	2.06951	2.06355	2.00185	2.06987
376.8	2.09023	1.97684	2.1271	2.16328	2.06918	2.0649	1.99941	2.07404
377	2.09074	1.97985	2.12838	2.1587	2.0679	2.06612	1.99915	2.07499
377.2	2.0897	1.98186	2.13067	2.1558	2.07297	2.06401	2.00011	2.07381
377.4	2.0918	1.98204	2.12534	2.1617	2.07227	2.06308	2.00215	2.07432
377.6	2.09045	1.98103	2.12984	2.16253	2.06764	2.06226	2.0018	2.07361
377.8	2.09298	1.98506	2.1264	2.16322	2.07309	2.06105	1.9996	2.07239
378	2.09244	1.98148	2.12511	2.15768	2.06861	2.06592	1.99768	2.07543
378.2	2.08937	1.98109	2.12426	2.15868	2.07148	2.06085	2.00364	2.07174
378.4	2.0854	1.98322	2.12888	2.16086	2.07179	2.06196	2.00067	2.07239
378.6	2.09408	1.98208	2.12744	2.15984	2.0675	2.06437	1.99832	2.07452
378.8	2.08669	1.98365	2.12232	2.16415	2.06642	2.06343	2.00265	2.0741
379	2.09109	1.98546	2.12397	2.1613	2.06446	2.06837	2.00064	2.07473
379.2	2.09102	1.98071	2.12751	2.16217	2.06406	2.06359	1.99903	2.07342
379.4	2.08849	1.98424	2.12133	2.16479	2.06696	2.06659	1.99987	2.0732
379.6	2.08977	1.98156	2.12446	2.16037	2.06877	2.0654	1.99963	2.07264
379.8	2.08871	1.98537	2.12734	2.16022	2.06715	2.06658	2.00044	2.0756
380	2.0918	1.98311	2.12684	2.16728	2.06842	2.06454	1.99848	2.0753
380.2	2.08936	1.97947	2.12989	2.16317	2.06502	2.06268	2.00133	2.07537
380.4	2.09185	1.98551	2.12672	2.16101	2.06658	2.06482	1.99646	2.07433
380.6	2.09394	1.98412	2.12596	2.16194	2.07012	2.06298	1.9982	2.0696
380.8	2.08678	1.98279	2.12335	2.16194	2.06661	2.06627	2.00223	2.06706
381	2.08808	1.98518	2.12416	2.16536	2.06912	2.06127	1.99522	2.07178
381.2	2.09118	1.98554	2.13174	2.16016	2.06631	2.06345	2.00365	2.07333
381.4	2.09279	1.98517	2.1248	2.16053	2.06937	2.0651	2.00016	2.07397
381.6	2.09568	1.98098	2.12476	2.15629	2.06866	2.06107	1.99691	2.07133
381.8	2.09328	1.9834	2.1288	2.16113	2.07204	2.06266	1.99748	2.07722
382	2.08887	1.98069	2.1245	2.15848	2.0667	2.06632	2.00229	2.0687
382.2	2.09134	1.9824	2.12763	2.15931	2.06218	2.0626	2.00012	2.07721
382.4	2.08865	1.98117	2.12285	2.16266	2.06705	2.06447	2.00033	2.07158
382.6	2.09012	1.98101	2.12701	2.16329	2.06956	2.06522	2.00045	2.07214
382.8	2.08797	1.98619	2.1244	2.16394	2.06849	2.0613	2.0002	2.06968
383	2.09093	1.98458	2.12569	2.16515	2.06879	2.06257	2.00158	2.06776
383.2	2.08916	1.98317	2.1239	2.16388	2.06779	2.0645	2.00092	2.07386
383.4	2.08725	1.98486	2.12348	2.16014	2.06527	2.0673	2.00041	2.07323
383.6	2.08822	1.98453	2.12598	2.1623	2.06614	2.06745	2.00024	2.06939
383.8	2.09139	1.98179	2.12744	2.15954	2.06454	2.06731	1.99494	2.07622
384	2.08886	1.98031	2.12099	2.16137	2.06842	2.0626	2.00044	2.07288
384.2	2.08814	1.98025	2.12055	2.16	2.06638	2.06107	2	2.0722
384.4	2.08725	1.98328	2.12255	2.15989	2.06903	2.06138	1.99986	2.07499
384.6	2.09167	1.98366	2.12852	2.1565	2.06419	2.06682	2.00131	2.07257
384.8	2.0915	1.98077	2.12416	2.15768	2.06768	2.06107	1.99977	2.07101
385	2.08984	1.97914	2.12394	2.16561	2.06779	2.06452	1.9992	2.07426
385.2	2.08467	1.98414	2.12655	2.15778	2.06653	2.06548	2.003	2.07019
385.4	2.08964	1.97599	2.12616	2.15877	2.06576	2.05898	1.9977	2.07614
385.6	2.09359	1.98222	2.12057	2.16408	2.06534	2.05994	1.99845	2.07375
385.8	2.08956	1.98204	2.12121	2.16166	2.06128	2.06088	1.99902	2.07665
386	2.08902	1.98323	2.12157	2.1623	2.06978	2.06218	1.9992	2.07311
386.2	2.08853	1.98296	2.12628	2.15992	2.06908	2.05778	2.00091	2.06952
386.4	2.09429	1.97961	2.12675	2.15895	2.06966	2.06234	2.00084	2.07333
386.6	2.08936	1.98554	2.12776	2.1592	2.06782	2.06206	1.99855	2.07004
386.8	2.08898	1.97947	2.12907	2.16145	2.06506	2.06138	1.99887	2.07054
387	2.08921	1.98361	2.12333	2.15465	2.06686	2.05878	2.00319	2.07261
387.2	2.08816	1.98108	2.1196	2.15967	2.06909	2.06137	1.99794	2.07239
387.4	2.08647	1.9842	2.12848	2.1615	2.06476	2.06599	2.00003	2.07412
387.6	2.08666	1.97933	2.1234	2.15721	2.06399	2.06445	2.00021	2.07149
387.8	2.09076	1.98047	2.12333	2.15671	2.07455	2.06406	1.99757	2.06742
388	2.0898	1.97923	2.1254	2.15917	2.06906	2.06324	2.00164	2.07277
388.2	2.08566	1.98112	2.12497	2.15918	2.06626	2.06176	1.99857	2.07054
388.4	2.0865	1.98129	2.12279	2.15768	2.06378	2.05965	1.99911	2.07137
388.6	2.09103	1.98111	2.12501	2.16082	2.06113	2.06157	2.00045	2.07329
388.8	2.08896	1.97876	2.11949	2.15423	2.06652	2.06383	1.99705	2.07147
389	2.08825	1.98233	2.12538	2.15873	2.06841	2.06046	1.99459	2.07441
389.2	2.08725	1.98062	2.12703	2.16179	2.06442	2.06149	2.00011	2.06858
389.4	2.09087	1.98246	2.1272	2.16002	2.06427	2.06787	1.9967	2.07396
389.6	2.08986	1.97724	2.12475	2.1591	2.06738	2.06246	2.00055	2.06915
389.8	2.0904	1.97982	2.12012	2.16103	2.06909	2.06473	2.00104	2.07206
390	2.08287	1.98067	2.12352	2.15915	2.06457	2.05575	1.99276	2.06329
390.2	2.0846	1.98009	2.12468	2.15481	2.0645	2.05331	1.9933	2.06103
390.4	2.08948	1.98318	2.12247	2.15532	2.06905	2.05737	2.00077	2.06734
390.6	2.09265	1.98216	2.12767	2.15724	2.06723	2.05642	1.9955	2.06727
390.8	2.09377	1.98131	2.12296	2.15614	2.06582	2.05622	2.00138	2.06745
391	2.09378	1.98957	2.12503	2.15797	2.06618	2.06064	1.99683	2.0652
391.2	2.09016	1.98393	2.12553	2.16019	2.06581	2.06074	2.00031	2.06449
391.4	2.09346	1.98434	2.12753	2.15671	2.06904	2.06098	1.99763	2.07069
391.6	2.09112	1.98384	2.12431	2.15856	2.06209	2.05828	1.99862	2.06841
391.8	2.0965	1.98271	2.12885	2.15971	2.06734	2.06014	1.99829	2.06692
392	2.09258	1.98738	2.12848	2.15952	2.07371	2.06275	1.99996	2.06459
392.2	2.09843	1.98434	2.13138	2.15765	2.07114	2.06127	2.00136	2.06572
392.4	2.09123	1.98574	2.12981	2.16166	2.06847	2.06547	2.00164	2.06644
392.6	2.09101	1.98652	2.12747	2.1575	2.06722	2.06411	1.99897	2.06755
392.8	2.08906	1.98511	2.12333	2.15869	2.06653	2.06181	2.00208	2.06551
393	2.09409	1.98343	2.12723	2.15893	2.06887	2.05773	1.99506	2.06718
393.2	2.09761	1.98945	2.12699	2.16116	2.0693	2.05966	1.99885	2.0697
393.4	2.09396	1.98528	2.12624	2.16056	2.07087	2.06393	1.99685	2.06604
393.6	2.09167	1.98185	2.12598	2.15857	2.06903	2.0629	2.00388	2.06856
393.8	2.09517	1.98507	2.12632	2.15886	2.06945	2.06082	1.99896	2.07309
394	2.09264	1.98592	2.12946	2.15928	2.06434	2.06263	1.99763	2.06643
394.2	2.09082	1.98301	2.13097	2.16035	2.06775	2.05852	2.00133	2.0713
394.4	2.09153	1.98423	2.1264	2.16122	2.06693	2.06132	1.99838	2.07178
394.6	2.09895	1.98458	2.1281	2.16239	2.06616	2.05767	1.99809	2.06953
394.8	2.09342	1.98453	2.12687	2.15975	2.06917	2.06424	1.99833	2.06709
395	2.09225	1.9857	2.12507	2.15753	2.06605	2.05847	2.00092	2.06903
395.2	2.08979	1.98638	2.12547	2.15932	2.06997	2.05604	2.00167	2.0652
395.4	2.09272	1.98282	2.12573	2.16061	2.06528	2.05773	2.00052	2.06765
395.6	2.09166	1.98658	2.12656	2.16228	2.06934	2.06011	2.00008	2.06799
395.8	2.09034	1.98227	2.12598	2.16265	2.06911	2.06067	1.99845	2.0664
396	2.09198	1.98171	2.12693	2.16444	2.06628	2.05912	1.99941	2.06857
396.2	2.0928	1.98746	2.12592	2.16094	2.06426	2.06072	2.00256	2.06798
[truncated: 1,968 more rows]

## Sheet: Fig. 1d
Data Alignment: None
[truncated: 4,453 more rows]

[truncated: 6 more sheets: Supplementary Fig. 2, Supplementary Fig. 3, Supplementary Fig. 13b, Supplementary Fig. 13c, Supplementary Fig. 20a, Supplementary Fig. 20b]
